# Supplementary material for: Deep learning-assisted diagnosis of chronic atrophic gastritis in endoscopy
Source: Front Oncol. 2023 Mar 6;13:1122247. doi: 10.3389/fonc.2023.1122247 (PMC10025314; doi:10.3389/fonc.2023.1122247)
Supplement: Supplementary file 1 [file Table_1.xlsx]

## Sheet: GAM-EfficientNet
Training process of GAM-EfficientNet
Round 1		Round 2		Round 3		Round 4
val_loss	val_acc	val_loss	val_acc	val_loss	val_acc	val_loss	val_acc	val_avg_acc
0.277016	0.903226	0.292314	0.868003	0.186021	0.921907	0.341817	0.860401	0.888384		val_loss:	Validation Set Loss Rate
0.379262	0.843672	0.228098	0.910159	0.130965	0.947478	0.170339	0.929509	0.907705		val_acc:	Validation Set Accuracy
0.202411	0.923077	0.202053	0.921907	0.162038	0.932274	0.130496	0.944713	0.930493		val_avg_acc:	Validation Set Average Accuracy
0.257197	0.883375	0.219065	0.914305	0.15196	0.944022	0.233285	0.911541	0.913311
0.162066	0.940447	0.234538	0.90463	0.173572	0.939876	0.157879	0.94264	0.931898
0.190583	0.925558	0.192472	0.922598	0.144112	0.955079	0.110659	0.956462	0.939924
0.230957	0.895782	0.213618	0.921216	0.169285	0.921216	0.122302	0.950242	0.922114
0.234683	0.908189	0.15872	0.946095	0.152477	0.939876	0.144714	0.959917	0.938519
0.245317	0.905707	0.157336	0.935729	0.172866	0.939185	0.126988	0.952315	0.933234
0.245154	0.915633	0.152951	0.946095	0.173926	0.941949	0.127317	0.947478	0.937789
0.219738	0.92804	0.189143	0.932274	0.115012	0.954388	0.236261	0.923981	0.934671
0.201096	0.918114	0.145797	0.948169	0.152757	0.941949	0.165856	0.950242	0.939618
0.173926	0.933002	0.163752	0.939876	0.120775	0.953697	0.198163	0.944022	0.942649
0.203679	0.935484	0.1599	0.949551	0.167904	0.93642	0.126979	0.956462	0.944479
0.192201	0.923077	0.118826	0.94886	0.140238	0.951624	0.100552	0.956462	0.945006
0.320927	0.903226	0.173279	0.935038	0.126016	0.944713	0.137413	0.946786	0.932441
0.217683	0.908189	0.158467	0.944022	0.18181	0.940567	0.105316	0.958535	0.937828
0.175457	0.935484	0.169958	0.94264	0.113019	0.954388	0.163919	0.941949	0.943615
0.176775	0.945409	0.165256	0.94886	0.0907758	0.968901	0.17609	0.948169	0.952835
0.215531	0.937965	0.150201	0.950242	0.0866439	0.96821	0.152228	0.960608	0.954256
0.195483	0.940447	0.130409	0.950933	0.126694	0.951624	0.192597	0.935038	0.94451
0.158301	0.937965	0.186973	0.932965	0.125796	0.951624	0.10876	0.96199	0.946136
0.233865	0.930521	0.202032	0.935038	0.145892	0.953697	0.125043	0.953006	0.943066
0.173731	0.935484	0.154407	0.946786	0.139676	0.94886	0.166562	0.950242	0.945343
0.179415	0.933002	0.168413	0.955771	0.124841	0.959226	0.132018	0.954388	0.950597
0.212978	0.940447	0.127989	0.956462	0.126796	0.957153	0.142951	0.958535	0.953149
0.178757	0.940447	0.179409	0.939876	0.126408	0.957153	0.13671	0.950933	0.947102
0.177322	0.92804	0.296617	0.908777	0.117121	0.953697	0.21493	0.941949	0.933116
0.183114	0.955335	0.159188	0.954388	0.133499	0.954388	0.161955	0.950242	0.953588
0.207741	0.933002	0.127932	0.961299	0.142376	0.962681	0.112836	0.957153	0.953534
0.190812	0.942928	0.175387	0.939876	0.101226	0.958535	0.115291	0.955079	0.949105
0.200391	0.933002	0.128	0.968901	0.171597	0.953006	0.148637	0.950933	0.951461
0.253071	0.923077	0.175549	0.94886	0.160604	0.960608	0.144467	0.956462	0.947252
0.172258	0.933002	0.191092	0.944022	0.213338	0.941258	0.179258	0.943331	0.940403
0.209117	0.937965	0.146976	0.959917	0.185649	0.93642	0.140056	0.962681	0.949246
0.257722	0.92804	0.215488	0.950933	0.229058	0.935038	0.199132	0.939185	0.938299
0.255324	0.913151	0.183958	0.943331	0.107915	0.964755	0.164399	0.950242	0.94287
0.219286	0.918114	0.192894	0.94264	0.0885605	0.965446	0.124694	0.959226	0.946356
0.211028	0.937965	0.17296	0.944713	0.103437	0.96199	0.123646	0.964064	0.952183
0.255755	0.935484	0.152609	0.951624	0.209653	0.939185	0.224793	0.944713	0.942751
0.181679	0.937965	0.164045	0.950242	0.188202	0.956462	0.12515	0.962681	0.951838
0.268067	0.915633	0.172659	0.948169	0.111549	0.963372	0.104519	0.964755	0.947982
0.242066	0.935484	0.141375	0.96199	0.193424	0.947478	0.0934394	0.963372	0.952081
0.231303	0.923077	0.159999	0.950933	0.160463	0.948169	0.158662	0.958535	0.945178
0.29751	0.918114	0.126425	0.956462	0.0994032	0.960608	0.126368	0.964755	0.949985
0.198536	0.930521	0.139273	0.956462	0.192431	0.944713	0.163079	0.954388	0.946521
0.193835	0.942928	0.156057	0.954388	0.17312	0.950933	0.225074	0.941949	0.94755
0.276523	0.915633	0.202917	0.944713	0.197161	0.939185	0.151746	0.950933	0.937616
0.204933	0.933002	0.158244	0.953697	0.161027	0.950242	0.140656	0.953006	0.947487
0.190117	0.935484	0.140275	0.963372	0.156635	0.953006	0.104191	0.964064	0.953982
0.231578	0.935484	0.155147	0.959917	0.181222	0.948169	0.195983	0.929509	0.94327
0.280858	0.913151	0.187716	0.94886	0.114142	0.965446	0.106112	0.957844	0.946325
0.200457	0.933002	0.163732	0.963372	0.124947	0.961299	0.14872	0.952315	0.952497
0.29797	0.920596	0.152006	0.953006	0.139303	0.952315	0.120623	0.956462	0.945595
0.219921	0.908189	0.198184	0.94264	0.203042	0.94264	0.140126	0.950933	0.9361
0.246374	0.933002	0.17491	0.945404	0.195797	0.939876	0.118675	0.957844	0.944032
0.231614	0.942928	0.170042	0.94264	0.149715	0.951624	0.17844	0.937111	0.943576
0.277461	0.940447	0.214744	0.937111	0.218726	0.947478	0.0947859	0.955771	0.945202
0.264648	0.937965	0.240823	0.930891	0.19461	0.946786	0.107569	0.959226	0.943717
0.255396	0.935484	0.164793	0.947478	0.128263	0.958535	0.0808749	0.973048	0.953636
0.168485	0.937965	0.149982	0.950242	0.141566	0.958535	0.111027	0.958535	0.951319
0.280783	0.930521	0.161423	0.957153	0.166845	0.950933	0.0956684	0.961299	0.949977
0.173801	0.933002	0.142799	0.946095	0.150854	0.952315	0.101412	0.959917	0.947833
0.180001	0.942928	0.156113	0.955079	0.138711	0.952315	0.093452	0.963372	0.953424
0.191744	0.942928	0.137191	0.961299	0.162057	0.947478	0.126495	0.957844	0.952387
0.215345	0.942928	0.120142	0.960608	0.104342	0.959917	0.185417	0.950242	0.953424
0.204859	0.933002	0.136203	0.956462	0.196075	0.94886	0.155803	0.953697	0.948005
0.252905	0.945409	0.138808	0.954388	0.208114	0.953697	0.174472	0.953006	0.951625
0.289698	0.937965	0.147524	0.948169	0.0968416	0.973739	0.110954	0.959226	0.954775
0.172212	0.947891	0.128175	0.962681	0.137151	0.953697	0.158357	0.955079	0.954837
0.193103	0.945409	0.168443	0.951624	0.11938	0.954388	0.13055	0.966137	0.95439
0.230223	0.937965	0.147356	0.954388	0.0904811	0.965446	0.144386	0.960608	0.954602
0.16178	0.937965	0.151885	0.952315	0.153267	0.945404	0.137997	0.961299	0.949246
0.202285	0.933002	0.137314	0.96199	0.197114	0.94886	0.104815	0.970283	0.953534
0.185814	0.935484	0.163417	0.957844	0.147539	0.96199	0.187699	0.949551	0.951217
0.165505	0.940447	0.18993	0.953006	0.245766	0.944713	0.137718	0.962681	0.950212
0.192201	0.933002	0.193644	0.940567	0.116993	0.959917	0.150265	0.959226	0.948178
0.173175	0.947891	0.153868	0.956462	0.164343	0.953697	0.147825	0.958535	0.954146
0.15529	0.945409	0.15034	0.961299	0.160758	0.94886	0.130613	0.961299	0.954217
0.192426	0.945409	0.186379	0.949551	0.168221	0.956462	0.147556	0.958535	0.952489
0.188713	0.950372	0.218464	0.949551	0.216996	0.946786	0.196292	0.953006	0.949929
0.179303	0.947891	0.179146	0.958535	0.171113	0.951624	0.12232	0.968901	0.956738
0.179652	0.945409	0.192762	0.937802	0.12577	0.964755	0.174674	0.958535	0.951625
0.20196	0.952854	0.136245	0.964755	0.171861	0.952315	0.12385	0.963372	0.958324
0.185748	0.940447	0.15606	0.962681	0.161032	0.955771	0.11077	0.962681	0.955395
0.1812	0.955335	0.145974	0.955079	0.195071	0.950933	0.106323	0.964064	0.956353
0.151264	0.955335	0.141461	0.957844	0.208576	0.950242	0.0989642	0.967519	0.957735
0.156388	0.950372	0.157313	0.958535	0.195164	0.943331	0.118514	0.956462	0.952175
0.154746	0.950372	0.175678	0.956462	0.121351	0.963372	0.0806529	0.967519	0.959431
0.177395	0.950372	0.17285	0.953697	0.133195	0.957844	0.120311	0.959226	0.955285
0.214123	0.955335	0.195706	0.956462	0.130818	0.953697	0.117122	0.96199	0.956871
0.190671	0.935484	0.202752	0.954388	0.125057	0.959917	0.0768394	0.973739	0.955882
0.207362	0.940447	0.166276	0.961299	0.11809	0.959917	0.099095	0.96199	0.955913
0.182301	0.942928	0.162785	0.959917	0.166984	0.953697	0.133677	0.966137	0.95567
0.176749	0.947891	0.130303	0.962681	0.202028	0.951624	0.123425	0.959917	0.955528
0.229813	0.935484	0.195523	0.953006	0.190554	0.952315	0.080044	0.969592	0.952599
0.237588	0.940447	0.183466	0.955079	0.218458	0.953697	0.113418	0.96199	0.952803
0.180594	0.950372	0.126549	0.971666	0.218496	0.945404	0.101235	0.970283	0.959431
0.17952	0.950372	0.125936	0.966137	0.217005	0.953697	0.114258	0.968901	0.959777
0.22373	0.940447	0.157596	0.957844	0.236562	0.94886	0.101394	0.970283	0.954358
0.242104	0.930521	0.165969	0.958535	0.158601	0.957844	0.180726	0.953006	0.949977
0.242407	0.937965	0.159049	0.960608	0.183431	0.957153	0.124119	0.966137	0.955466
0.197423	0.947891	0.167574	0.96199	0.145804	0.958535	0.22957	0.957153	0.956392
0.217366	0.942928	0.160464	0.958535	0.199089	0.955079	0.0674065	0.972357	0.957225
0.216777	0.940447	0.156565	0.955771	0.175212	0.960608	0.0949332	0.96821	0.956259
0.22012	0.940447	0.149648	0.960608	0.149488	0.957844	0.130257	0.966137	0.956259
0.176136	0.957816	0.179925	0.955771	0.188909	0.955771	0.165954	0.957844	0.9568
0.128394	0.960298	0.154298	0.959226	0.155269	0.957844	0.0886154	0.970283	0.961913
0.135579	0.960298	0.160092	0.965446	0.178026	0.954388	0.148524	0.957844	0.959494
0.135924	0.962779	0.154407	0.962681	0.221942	0.948169	0.145437	0.958535	0.958041
0.187686	0.950372	0.150842	0.962681	0.133597	0.955771	0.0979571	0.965446	0.958567
0.14439	0.952854	0.193136	0.953006	0.147113	0.956462	0.168645	0.952315	0.953659
0.139765	0.960298	0.154237	0.959917	0.132566	0.96199	0.107734	0.964755	0.96174
0.132498	0.965261	0.168523	0.961299	0.115643	0.964064	0.149386	0.961299	0.962981
0.156666	0.960298	0.188031	0.958535	0.145348	0.962681	0.160815	0.953697	0.958803
0.178666	0.955335	0.184302	0.962681	0.155108	0.964755	0.119237	0.963372	0.961536
0.155962	0.962779	0.193598	0.959226	0.144194	0.959917	0.102898	0.966137	0.962015
0.163637	0.942928	0.182922	0.957153	0.157476	0.953006	0.116564	0.961299	0.953597
0.153086	0.960298	0.172375	0.964064	0.127695	0.957844	0.112949	0.963372	0.961394
0.175624	0.962779	0.172747	0.961299	0.167548	0.953697	0.102695	0.965446	0.960805
0.169959	0.965261	0.164792	0.967519	0.117539	0.964064	0.0758254	0.969592	0.966609
0.181794	0.965261	0.178219	0.959226	0.13372	0.955079	0.108619	0.964755	0.96108
0.167541	0.955335	0.186486	0.961299	0.113041	0.964755	0.09552	0.967519	0.962227
0.139958	0.970223	0.183195	0.961299	0.133078	0.959917	0.121624	0.960608	0.963012
0.132515	0.960298	0.161744	0.960608	0.16444	0.951624	0.0934392	0.970283	0.960703
0.0301767	0.988243	0.179725	0.953697	0.169274	0.958535	0.116177	0.96821	0.967171
0.13162	0.967742	0.188385	0.957153	0.171225	0.955771	0.0820524	0.97443	0.963774
0.136939	0.960298	0.15229	0.964755	0.153527	0.958535	0.0761686	0.973739	0.964332
0.162267	0.957816	0.16152	0.962681	0.174317	0.955771	0.11431	0.962681	0.959737
0.0321492	0.990099	0.162663	0.961299	0.150175	0.962681	0.119498	0.964755	0.969709
0.146584	0.957816	0.175659	0.957844	0.139502	0.963372	0.123673	0.962681	0.960429
0.146067	0.960298	0.171662	0.96199	0.119614	0.969592	0.0818217	0.978576	0.967614
0.137677	0.965261	0.184566	0.961299	0.109245	0.96821	0.0907715	0.975812	0.967645
0.145265	0.962779	0.1859	0.959226	0.11039	0.96821	0.127812	0.96199	0.963051
0.172515	0.960298	0.168297	0.962681	0.122518	0.966828	0.181551	0.951624	0.960358
0.15567	0.965261	0.148372	0.966828	0.11176	0.968901	0.18463	0.951624	0.963153
0.171765	0.960298	0.159191	0.963372	0.0770134	0.972357	0.127578	0.964755	0.965195
0.171064	0.960298	0.16271	0.963372	0.129258	0.965446	0.0840016	0.976503	0.966405
0.158101	0.955335	0.148625	0.96199	0.107264	0.965446	0.0938118	0.973739	0.964127
0.175593	0.957816	0.153971	0.965446	0.137298	0.958535	0.095565	0.970283	0.96302
0.156073	0.955335	0.153866	0.96821	0.1315	0.959226	0.144273	0.965446	0.962054
0.152678	0.957816	0.168522	0.961299	0.149029	0.959226	0.112093	0.968901	0.961811
0.157741	0.962779	0.15894	0.962681	0.136183	0.956462	0.0840657	0.973739	0.963915
0.170885	0.962779	0.169602	0.961299	0.145252	0.957844	0.103041	0.972357	0.96357
0.169258	0.960298	0.187285	0.959226	0.172689	0.957153	0.138528	0.967519	0.961049
0.145334	0.965261	0.236198	0.952315	0.150839	0.958535	0.103199	0.969592	0.961426
0.141124	0.962779	0.207169	0.961299	0.134233	0.960608	0.14663	0.963372	0.962015
0.140409	0.967742	0.208913	0.958535	0.156164	0.960608	0.118914	0.968901	0.963947
0.138943	0.960298	0.191797	0.966137	0.127038	0.960608	0.155881	0.962681	0.962431
0.140238	0.960298	0.186359	0.966828	0.147086	0.957153	0.122773	0.969592	0.963468
0.125573	0.972705	0.224932	0.957153	0.121203	0.96199	0.120509	0.970283	0.965533
0.14825	0.960298	0.185168	0.964064	0.14195	0.955079	0.115369	0.971666	0.962777
0.146088	0.962779	0.17999	0.964064	0.15141	0.957153	0.111098	0.970974	0.963742
0.155502	0.960298	0.207021	0.958535	0.154829	0.958535	0.145657	0.964064	0.960358
0.148163	0.965261	0.200179	0.964755	0.15618	0.959917	0.115887	0.971666	0.965399
0.147673	0.962779	0.189509	0.962681	0.164324	0.964755	0.124065	0.967519	0.964434
0.156592	0.960298	0.192089	0.964064	0.166137	0.958535	0.105673	0.970283	0.963295
0.133281	0.967742	0.184748	0.966828	0.185366	0.955079	0.113885	0.969592	0.96481
0.136553	0.962779	0.175358	0.965446	0.189699	0.956462	0.109525	0.971666	0.964088
0.141407	0.965261	0.167178	0.966137	0.165043	0.962681	0.137976	0.968901	0.965745
0.147262	0.962779	0.184528	0.966828	0.180222	0.962681	0.141951	0.966828	0.964779
0.145244	0.970223	0.17371	0.96821	0.17202	0.964064	0.13537	0.966828	0.967331
0.142366	0.972705	0.177444	0.965446	0.185181	0.961299	0.154536	0.964755	0.966051
0.138191	0.967742	0.21981	0.957153	0.151386	0.964064	0.142415	0.966137	0.963774
0.155124	0.965261	0.204407	0.959917	0.152011	0.965446	0.137767	0.968901	0.964881
0.149599	0.967742	0.199399	0.961299	0.150447	0.967519	0.150632	0.964064	0.965156
0.157667	0.967742	0.229077	0.955771	0.171568	0.957844	0.122338	0.966828	0.962046
0.153239	0.967742	0.180531	0.965446	0.176943	0.957153	0.123724	0.96821	0.964638
0.155075	0.970223	0.22069	0.955771	0.174915	0.960608	0.11729	0.968901	0.963876
0.14067	0.970223	0.174174	0.964755	0.168504	0.960608	0.135364	0.965446	0.965258
0.139733	0.967742	0.167802	0.967519	0.175626	0.955079	0.14464	0.966137	0.964119
0.144312	0.967742	0.193155	0.957844	0.148785	0.963372	0.134646	0.96821	0.964292
0.149397	0.962779	0.172959	0.963372	0.154919	0.965446	0.109198	0.971666	0.965816
0.152662	0.965261	0.171919	0.965446	0.175669	0.957153	0.114301	0.970283	0.964536
0.140495	0.967742	0.181814	0.959226	0.147143	0.963372	0.10797	0.969592	0.964983
0.150139	0.972705	0.181821	0.965446	0.143176	0.959226	0.104725	0.96821	0.966397
0.150219	0.967742	0.161641	0.966828	0.156045	0.96199	0.177209	0.959226	0.963947
0.150496	0.967742	0.173539	0.961299	0.131913	0.965446	0.129076	0.96821	0.965674
0.143221	0.967742	0.162583	0.963372	0.145224	0.960608	0.143482	0.963372	0.963774
0.151686	0.967742	0.17261	0.96199	0.144433	0.962681	0.144185	0.965446	0.964465
0.146452	0.967742	0.186665	0.961299	0.140896	0.963372	0.124073	0.967519	0.964983
0.151443	0.962779	0.203889	0.956462	0.140279	0.958535	0.126649	0.967519	0.961324
0.161187	0.967742	0.173752	0.963372	0.148743	0.957844	0.145291	0.965446	0.963601
0.148287	0.965261	0.183234	0.962681	0.157173	0.960608	0.122506	0.968901	0.964363
0.160338	0.967742	0.178214	0.96199	0.166871	0.957153	0.13115	0.966828	0.963428
0.151417	0.967742	0.180508	0.961299	0.173324	0.957153	0.104631	0.970974	0.964292
0.151397	0.962779	0.179355	0.96199	0.177085	0.956462	0.125469	0.969592	0.962706
0.164347	0.965261	0.167014	0.963372	0.174353	0.958535	0.110268	0.970283	0.964363
0.155424	0.965261	0.173148	0.963372	0.181811	0.954388	0.123968	0.969592	0.963153
0.156133	0.962779	0.187774	0.960608	0.179008	0.956462	0.106691	0.971666	0.962879
0.148474	0.967742	0.17578	0.96199	0.191836	0.953006	0.113758	0.970974	0.963428
0.147852	0.970223	0.186055	0.96199	0.177158	0.959226	0.128635	0.967519	0.96474
0.154054	0.970223	0.22151	0.956462	0.182465	0.953697	0.119282	0.96821	0.962148
0.150626	0.970223	0.198993	0.96199	0.182966	0.954388	0.120414	0.96821	0.963703
0.152926	0.967742	0.189938	0.96199	0.164191	0.955079	0.106737	0.970974	0.963947
0.146501	0.970223	0.1849	0.963372	0.177544	0.956462	0.113119	0.970974	0.965258
0.15256	0.967742	0.173862	0.96199	0.158391	0.955771	0.132398	0.966828	0.963083
0.14505	0.965261	0.182442	0.96199	0.161629	0.958535	0.125915	0.967519	0.963326
0.0169619	0.984431	0.200783	0.959917	0.156305	0.957844	0.113743	0.971666	0.968464
0.15848	0.965261	0.177915	0.963372	0.184192	0.957844	0.120279	0.96821	0.963672

## Sheet: EfficientNetV2-M
Training process of EfficientNetV2-M
Round 1		Round 2		Round 3		Round 4
val_loss	val_acc	val_loss	val_acc	val_loss	val_acc	val_loss	val_acc	val_avg_acc
0.198876	0.905363	0.240017	0.894945	0.209447	0.885154	0.21342	0.912834	0.899574
0.271862	0.892191	0.28983	0.861683	0.270846	0.861937	0.133158	0.938404	0.888554
0.157459	0.938493	0.182287	0.922216	0.159873	0.915354	0.131213	0.944624	0.930172
0.17403	0.937111	0.215451	0.89002	0.184741	0.898566	0.113938	0.954299	0.919999
0.237504	0.926054	0.159234	0.924264	0.188369	0.910159	0.139733	0.938404	0.92472
0.137151	0.946786	0.168426	0.927014	0.142788	0.9219	0.142101	0.934258	0.93249
0.115271	0.964064	0.203733	0.901226	0.149502	0.917645	0.103476	0.948771	0.932926
0.152271	0.94886	0.200614	0.914965	0.166443	0.916913	0.126367	0.943242	0.930995
0.152149	0.946095	0.2145	0.911549	0.173324	0.913822	0.0923702	0.954299	0.931442
0.128067	0.954388	0.214745	0.919685	0.161406	0.922037	0.0886379	0.957064	0.938293
0.11858	0.957153	0.178163	0.926917	0.138371	0.927035	0.166672	0.939786	0.937723
0.117295	0.963372	0.178316	0.921949	0.137806	0.927661	0.106172	0.953608	0.941648
0.155287	0.956462	0.149542	0.932885	0.142415	0.929673	0.113207	0.951535	0.942639
0.112225	0.961299	0.185088	0.930149	0.138656	0.930724	0.123105	0.945315	0.941872
0.102393	0.960608	0.168214	0.927053	0.125303	0.928831	0.0989005	0.96121	0.944426
0.122944	0.956462	0.24929	0.909631	0.176117	0.918046	0.163736	0.943933	0.932018
0.109578	0.959917	0.199059	0.914735	0.144318	0.922326	0.110582	0.948079	0.936264
0.131724	0.944388	0.147977	0.934861	0.129851	0.924625	0.112618	0.945315	0.937297
0.119548	0.948535	0.141442	0.944551	0.120495	0.931543	0.103446	0.956372	0.94525
0.176591	0.94886	0.165902	0.940062	0.161247	0.929461	0.101615	0.947388	0.941443
0.0725359	0.958901	0.165887	0.938468	0.109211	0.933685	0.107272	0.95499	0.946511
0.126905	0.954388	0.140799	0.937356	0.123852	0.930872	0.150228	0.946006	0.942156
0.086883	0.963372	0.197874	0.931369	0.132379	0.932371	0.0933597	0.954299	0.945353
0.134832	0.959917	0.155713	0.935437	0.135273	0.932677	0.0847843	0.963974	0.948001
0.115604	0.962681	0.154557	0.935534	0.12508	0.934108	0.244913	0.914216	0.936635
0.244288	0.940567	0.177584	0.941347	0.200936	0.925957	0.13964	0.942551	0.937605
0.11136	0.964755	0.154641	0.939332	0.123	0.937043	0.115867	0.95499	0.94903
0.143101	0.94886	0.150588	0.926398	0.136844	0.922629	0.213129	0.942551	0.935109
0.176008	0.951299	0.159909	0.951419	0.157958	0.936359	0.132299	0.952917	0.947999
0.233974	0.93642	0.179286	0.936513	0.19663	0.921467	0.0955792	0.960519	0.93873
0.132232	0.954388	0.154284	0.941654	0.133258	0.933021	0.15517	0.948771	0.944458
0.272448	0.923981	0.184126	0.935822	0.218287	0.914901	0.111363	0.957064	0.932942
0.185521	0.955079	0.215582	0.927802	0.190551	0.926441	0.147846	0.943242	0.938141
0.149785	0.964755	0.179285	0.932136	0.154535	0.933445	0.140963	0.948079	0.944604
0.068951	0.969592	0.194628	0.938392	0.12179	0.938992	0.111272	0.956372	0.950837
0.136687	0.954388	0.241501	0.928126	0.179094	0.926257	0.130276	0.948771	0.939386
0.0805596	0.971666	0.199521	0.919724	0.13004	0.930695	0.106562	0.950153	0.943059
0.106198	0.960608	0.169044	0.924195	0.127621	0.927402	0.109811	0.952226	0.941108
0.29217	0.908777	0.168498	0.939371	0.220334	0.909074	0.113865	0.948771	0.926498
0.0974684	0.964064	0.233721	0.934573	0.155595	0.934318	0.126581	0.950844	0.94595
0.10774	0.964755	0.177187	0.939256	0.132463	0.937005	0.0897465	0.950153	0.947792
0.143369	0.957153	0.209228	0.923083	0.166298	0.925118	0.0906816	0.96121	0.941641
0.175928	0.954388	0.219185	0.937683	0.187557	0.931036	0.177119	0.938404	0.940378
0.110942	0.96199	0.201023	0.927111	0.145982	0.929551	0.158356	0.95499	0.94341
0.215687	0.944022	0.224808	0.925404	0.210247	0.919713	0.239732	0.916981	0.92653
0.188918	0.946786	0.189834	0.932521	0.179376	0.924654	0.144379	0.952226	0.939047
0.129478	0.966137	0.180263	0.941135	0.144871	0.938636	0.145732	0.948771	0.94867
0.140756	0.959226	0.243402	0.919627	0.182079	0.924427	0.111729	0.950844	0.938531
0.107215	0.939917	0.183631	0.934497	0.135423	0.922207	0.161061	0.938404	0.933756
0.154378	0.949551	0.17229	0.938316	0.153334	0.928934	0.146172	0.943933	0.940183
0.183041	0.951624	0.208126	0.934746	0.185583	0.928185	0.140005	0.950153	0.941177
0.13171	0.961299	0.21862	0.920876	0.165165	0.926088	0.172162	0.939095	0.93684
0.0905007	0.958901	0.16862	0.936167	0.11956	0.932534	0.14026	0.946697	0.943575
0.143398	0.955079	0.238414	0.925595	0.180906	0.925337	0.179075	0.944624	0.937659
0.189005	0.950242	0.207628	0.914159	0.188317	0.917201	0.114554	0.948079	0.93242
0.192963	0.943331	0.222848	0.933346	0.197906	0.923338	0.0959038	0.960519	0.940133
0.110584	0.966828	0.197648	0.939811	0.144116	0.938319	0.166585	0.950844	0.94895
0.0943719	0.963372	0.251216	0.938698	0.162794	0.936035	0.157722	0.950844	0.947237
0.169663	0.946786	0.234636	0.936549	0.192149	0.926668	0.125405	0.952226	0.940557
0.158889	0.957844	0.206352	0.938201	0.17262	0.933023	0.137684	0.950844	0.944978
0.106212	0.959917	0.152845	0.939083	0.119528	0.9345	0.10099	0.952917	0.946604
0.17418	0.955079	0.236137	0.933673	0.195158	0.929376	0.12811	0.950844	0.942243
0.173257	0.960608	0.159485	0.934612	0.156371	0.93261	0.121171	0.948771	0.94415
0.308127	0.937802	0.159571	0.943093	0.223849	0.925448	0.140038	0.948079	0.938606
0.172705	0.963372	0.175182	0.942748	0.163944	0.93806	0.135484	0.952226	0.949102
0.129642	0.960608	0.171677	0.943093	0.14066	0.936851	0.163692	0.944624	0.946294
0.153133	0.957844	0.195264	0.93467	0.164199	0.931257	0.11166	0.955681	0.944863
0.139232	0.965446	0.231308	0.944148	0.17527	0.939797	0.111662	0.95499	0.951095
0.175968	0.956462	0.218746	0.940235	0.187357	0.933348	0.110308	0.955681	0.946432
0.187568	0.964755	0.153858	0.946873	0.160713	0.940814	0.111092	0.95499	0.951858
0.219648	0.943331	0.161862	0.94507	0.180755	0.9292	0.130297	0.951535	0.942284
0.146554	0.960608	0.176976	0.940177	0.151765	0.935393	0.126211	0.956372	0.948138
0.151264	0.955079	0.152276	0.938392	0.14177	0.931736	0.117694	0.958446	0.945913
0.235973	0.943331	0.193894	0.936513	0.204934	0.924922	0.095966	0.961901	0.941667
0.275168	0.946786	0.166389	0.937395	0.210779	0.927091	0.192863	0.930802	0.935519
0.156675	0.959226	0.185592	0.940368	0.161133	0.934797	0.138994	0.945315	0.944927
0.161508	0.957844	0.160465	0.934728	0.150987	0.931286	0.0962298	0.962592	0.946612
0.153584	0.965446	0.163564	0.946643	0.148574	0.941044	0.154051	0.951535	0.951167
0.196853	0.957153	0.150446	0.945012	0.163649	0.936082	0.0843743	0.961901	0.950037
0.0991824	0.96821	0.177691	0.944436	0.128437	0.941323	0.121764	0.954299	0.952067
0.139058	0.965446	0.191474	0.946891	0.155266	0.941168	0.097396	0.952917	0.951606
0.20394	0.943331	0.169906	0.947506	0.176923	0.930419	0.12548	0.950153	0.942852
0.139478	0.963372	0.155025	0.944148	0.137251	0.93876	0.11444	0.960519	0.9517
0.12019	0.964755	0.18526	0.951344	0.142725	0.943049	0.123868	0.953608	0.953189
0.135046	0.954388	0.170842	0.942096	0.142944	0.933242	0.158801	0.950844	0.945143
0.132186	0.963372	0.179157	0.952341	0.145672	0.942857	0.192443	0.957064	0.953908
0.110872	0.965446	0.163701	0.952802	0.127286	0.944124	0.119489	0.966739	0.957277
0.207807	0.945404	0.162647	0.94764	0.175227	0.931522	0.17959	0.952917	0.944371
0.146357	0.955771	0.136947	0.950059	0.131652	0.937915	0.18538	0.942551	0.946574
0.189568	0.949551	0.155995	0.948676	0.162781	0.934114	0.117835	0.959828	0.948042
0.150046	0.948535	0.179688	0.942514	0.154867	0.935524	0.151622	0.952226	0.9447
0.173873	0.956462	0.162133	0.93895	0.158003	0.932706	0.143905	0.949462	0.944395
0.183176	0.955771	0.170938	0.942269	0.167057	0.93402	0.128578	0.955681	0.946935
0.155004	0.950844	0.145819	0.958377	0.140411	0.939009	0.107663	0.959137	0.951842
0.221923	0.951624	0.159103	0.960534	0.180513	0.931687	0.136785	0.959137	0.950745
0.165383	0.959226	0.142707	0.954299	0.144045	0.931449	0.118578	0.952226	0.9493
0.21129	0.948169	0.130998	0.964486	0.161144	0.934317	0.122089	0.952917	0.949972
0.148255	0.962681	0.13649	0.9571	0.132373	0.940036	0.115969	0.956372	0.954047
0.183176	0.955771	0.170938	0.942269	0.167057	0.93402	0.0932268	0.957755	0.947453
0.154097	0.956462	0.170529	0.943842	0.152313	0.935152	0.132851	0.957755	0.948303
0.199009	0.950242	0.178509	0.947103	0.178759	0.933673	0.107535	0.957064	0.94702
0.159461	0.959917	0.21006	0.937856	0.17476	0.933886	0.100073	0.96121	0.948217
0.141896	0.963372	0.224545	0.941232	0.17322	0.937302	0.130636	0.957755	0.949915
0.150374	0.957153	0.166265	0.958788	0.14832	0.938606	0.151102	0.951535	0.95152
0.11819	0.964064	0.138155	0.963086	0.118173	0.938224	0.131731	0.95499	0.955091
0.116266	0.966828	0.135802	0.958309	0.116034	0.939606	0.141023	0.952917	0.954415
0.139363	0.964064	0.159617	0.955123	0.13949	0.944104	0.186591	0.943242	0.951633
0.175969	0.952315	0.0648246	0.959969	0.110397	0.939909	0.132739	0.959828	0.953005
0.159479	0.964064	0.137557	0.955354	0.138518	0.94538	0.231213	0.943242	0.95201
0.211926	0.956462	0.130583	0.959403	0.161255	0.942164	0.183285	0.950844	0.952218
0.188485	0.953697	0.121533	0.962722	0.145009	0.936734	0.132094	0.959137	0.953073
0.180073	0.955079	0.126974	0.959537	0.143523	0.937434	0.142545	0.955681	0.951933
0.163486	0.954388	0.149183	0.956984	0.146334	0.940917	0.136217	0.950844	0.950783
0.237259	0.947478	0.134367	0.961225	0.175813	0.939322	0.107706	0.963283	0.952827
0.189238	0.950933	0.186561	0.950059	0.1779	0.9387	0.112287	0.96121	0.950225
0.199217	0.948169	0.185349	0.950174	0.182283	0.936119	0.138922	0.95499	0.947363
0.18469	0.950242	0.22134	0.941751	0.193015	0.939716	0.151204	0.954299	0.946502
0.217228	0.953006	0.207603	0.933673	0.202415	0.933079	0.123286	0.959828	0.944896
0.237064	0.953697	0.216082	0.950465	0.216573	0.940514	0.105387	0.964666	0.952335
0.236569	0.949551	0.17355	0.947391	0.19506	0.939169	0.0972653	0.964666	0.950194
0.231654	0.945404	0.204607	0.94436	0.20813	0.93889	0.154096	0.947388	0.944011
0.204377	0.949551	0.196255	0.942384	0.190316	0.940042	0.111735	0.959828	0.947951
0.173563	0.955771	0.189909	0.942384	0.171736	0.940035	0.124695	0.956372	0.94864
0.226353	0.953697	0.173727	0.954144	0.19004	0.944092	0.0963629	0.966048	0.954495
0.190292	0.957844	0.130686	0.957503	0.150489	0.942472	0.0791065	0.968121	0.956485
0.152206	0.952681	0.143061	0.956696	0.137634	0.935283	0.0850254	0.966048	0.952677
0.170075	0.959226	0.15793	0.957866	0.154003	0.946156	0.084723	0.965357	0.957151
0.163106	0.966137	0.16299	0.949771	0.153048	0.947223	0.116326	0.963283	0.956603
0.18395	0.957844	0.138631	0.949789	0.15129	0.941484	0.15048	0.959137	0.952063
0.136902	0.954064	0.130698	0.957445	0.1238	0.942016	0.159462	0.952226	0.951438
0.160383	0.962681	0.120213	0.961167	0.130298	0.944018	0.111437	0.959828	0.956924
0.164764	0.962681	0.146227	0.956466	0.145495	0.946042	0.105975	0.958446	0.955909
0.168128	0.961299	0.164147	0.954069	0.156137	0.947011	0.122925	0.957064	0.954861
0.169551	0.959226	0.145373	0.959191	0.147462	0.944381	0.13414	0.954299	0.954274
0.143221	0.962681	0.154917	0.943151	0.139069	0.944833	0.13825	0.953608	0.951068
0.154277	0.959917	0.137955	0.95733	0.136116	0.945571	0.10256	0.959828	0.955661
0.159979	0.959917	0.133514	0.958597	0.136747	0.944257	0.125098	0.958446	0.955304
0.174545	0.960608	0.150462	0.959	0.152504	0.944804	0.138202	0.956372	0.955196
0.166785	0.960608	0.134489	0.954932	0.140637	0.94277	0.114773	0.955681	0.953498
0.168558	0.956462	0.156161	0.956218	0.15236	0.94134	0.113705	0.955681	0.952425
0.199745	0.957844	0.141216	0.954241	0.16048	0.941043	0.144568	0.95499	0.95203
0.181127	0.960608	0.144795	0.955814	0.152961	0.943211	0.118562	0.957064	0.954174
0.172082	0.960608	0.143888	0.959825	0.147985	0.945216	0.129111	0.959828	0.956369
0.192147	0.954388	0.155674	0.959709	0.16391	0.942049	0.13705	0.951535	0.95192
0.215005	0.957153	0.163735	0.957215	0.17937	0.942184	0.151848	0.954299	0.952713
0.174896	0.963372	0.140502	0.960649	0.147699	0.947011	0.138666	0.955681	0.956678
0.170967	0.959917	0.13216	0.959191	0.141564	0.944554	0.124907	0.959137	0.9557
0.184963	0.96199	0.138994	0.963143	0.151979	0.947567	0.0941238	0.960519	0.958305
0.224169	0.956462	0.128308	0.957676	0.166239	0.942069	0.103363	0.961901	0.954527
0.201009	0.962681	0.135854	0.958021	0.158432	0.945351	0.112915	0.957755	0.955952
0.177769	0.960608	0.11745	0.966981	0.13761	0.948794	0.125465	0.958446	0.958707
0.187036	0.958535	0.139483	0.957791	0.15326	0.943163	0.115049	0.959137	0.954656
0.178285	0.963372	0.141195	0.959767	0.14974	0.94657	0.0916908	0.960519	0.957557
0.228029	0.954388	0.148611	0.956984	0.17832	0.940686	0.100266	0.963283	0.953836
0.156123	0.96199	0.144169	0.961974	0.140146	0.946982	0.110249	0.959828	0.957693
0.144682	0.964064	0.146557	0.959997	0.135619	0.94703	0.107067	0.959137	0.957557
0.169592	0.96199	0.153107	0.957963	0.15135	0.944977	0.096708	0.962592	0.956881
0.184203	0.959917	0.143976	0.963431	0.15409	0.946674	0.105315	0.96121	0.957808
0.153927	0.962681	0.147602	0.959882	0.140764	0.946282	0.10577	0.957755	0.95665
0.165668	0.962681	0.142619	0.962089	0.144144	0.947385	0.0977108	0.962592	0.958687
0.159347	0.961299	0.151582	0.960112	0.145464	0.945706	0.0971915	0.96121	0.957082
0.154618	0.957844	0.147502	0.965926	0.14106	0.946885	0.104432	0.962592	0.958312
0.153691	0.958535	0.149971	0.967154	0.141831	0.947844	0.0997425	0.965357	0.959722
0.174087	0.950242	0.135922	0.963086	0.145004	0.941664	0.0925904	0.960519	0.953878
0.133405	0.96199	0.14742	0.961801	0.130412	0.946896	0.089261	0.964666	0.958838
0.132937	0.96199	0.143215	0.963547	0.128076	0.947768	0.0980787	0.962592	0.958974
0.138882	0.959917	0.155634	0.96251	0.137258	0.946214	0.0925184	0.966048	0.958672
0.137731	0.959226	0.154474	0.963374	0.136102	0.9463	0.102059	0.962592	0.957873
0.135422	0.961299	0.155021	0.964774	0.135222	0.948037	0.103318	0.963283	0.959348
0.178583	0.957153	0.143282	0.965235	0.150932	0.946194	0.10336	0.962592	0.957793
0.146343	0.959917	0.145031	0.963201	0.135687	0.946559	0.110624	0.959828	0.957376
0.144578	0.960608	0.139136	0.963259	0.131857	0.946933	0.0989067	0.961901	0.958175
0.141609	0.964064	0.144571	0.960458	0.13309	0.947261	0.0991653	0.960519	0.958075
0.136716	0.969592	0.153665	0.961686	0.13519	0.950639	0.111085	0.959828	0.960436
0.139154	0.969592	0.136045	0.963489	0.127599	0.951541	0.116149	0.959137	0.96094
0.125026	0.968901	0.141152	0.967269	0.123089	0.953085	0.110697	0.959137	0.962098
0.135809	0.966828	0.145495	0.963143	0.130652	0.949986	0.107202	0.959137	0.959773
0.1337	0.966828	0.137635	0.963719	0.125668	0.950274	0.11709	0.957064	0.959471
0.129602	0.966828	0.137222	0.963086	0.123412	0.949957	0.102424	0.961901	0.960443
0.136956	0.962681	0.142602	0.963316	0.129779	0.947999	0.097929	0.963283	0.95932
0.121818	0.964064	0.137934	0.963489	0.119876	0.948776	0.104964	0.963974	0.960076
0.118716	0.969592	0.141055	0.958961	0.119885	0.949276	0.100564	0.962592	0.960105
0.136521	0.968901	0.150372	0.963028	0.133447	0.950965	0.0987512	0.965357	0.962063
0.12947	0.968901	0.144583	0.961628	0.127026	0.950265	0.10027	0.964666	0.961365
0.142398	0.966137	0.155849	0.962971	0.139123	0.949554	0.101043	0.965357	0.961004
0.135706	0.966137	0.152052	0.963259	0.133879	0.949698	0.104392	0.963283	0.960594
0.141327	0.967519	0.153293	0.959421	0.13731	0.94847	0.0964365	0.963283	0.959673
0.134979	0.969592	0.161016	0.961628	0.137998	0.95061	0.105695	0.963283	0.961278
0.140238	0.96821	0.157553	0.961225	0.138896	0.949717	0.114905	0.96121	0.960091
0.132458	0.970283	0.157091	0.959479	0.134775	0.949881	0.0996698	0.963283	0.960732
0.140434	0.970283	0.156261	0.962971	0.138347	0.951627	0.116215	0.957755	0.960659
0.132635	0.968901	0.150954	0.965062	0.131795	0.951982	0.106554	0.961901	0.961962
0.140576	0.970974	0.156857	0.964198	0.138717	0.952586	0.10891	0.96121	0.962242
0.149508	0.964755	0.154739	0.964717	0.142124	0.949736	0.114627	0.959828	0.959759
0.14089	0.96821	0.150014	0.963143	0.135452	0.950677	0.0986961	0.961901	0.960983
0.13934	0.966828	0.150182	0.965235	0.134761	0.951031	0.101667	0.962592	0.961422
0.154569	0.959372	0.147837	0.960856	0.141203	0.958114	0.109925	0.961901	0.960061
0.157502	0.960064	0.14391	0.961082	0.140706	0.956673	0.0986589	0.961901	0.95993
0.134798	0.956137	0.139743	0.965775	0.12727	0.955956	0.100012	0.96121	0.95977
0.130034	0.970974	0.151384	0.961398	0.130709	0.951186	0.107072	0.959137	0.960674

## Sheet: ConvNeXt-l
Training process of ConvNeXt-l
Round 1		Round 2		Round 3		Round 4
val_loss	val_acc	val_loss	val_acc	val_loss	val_acc	val_loss	val_acc	val_avg_acc
0.183463	0.926745	0.835536	0.792691	0.232048	0.894264	0.266788	0.903939	0.87941
0.235337	0.901866	0.305269	0.849604	0.285797	0.893573	0.271267	0.87906	0.881026
0.283319	0.894955	0.215581	0.894459	0.178279	0.935038	0.143627	0.937802	0.915564
0.220535	0.916379	0.365495	0.831135	0.160215	0.930891	0.1619	0.930891	0.902324
0.130089	0.943331	0.453982	0.831135	0.155193	0.933656	0.420061	0.845197	0.88833
0.169296	0.938493	0.206466	0.915567	0.541723	0.800968	0.27037	0.885971	0.88525
0.192855	0.926054	0.293742	0.886544	0.132827	0.939185	0.141079	0.939185	0.922742
0.206999	0.921216	0.251541	0.899736	0.22281	0.918452	0.180097	0.931583	0.917747
0.37606	0.867312	0.21723	0.902375	0.23296	0.905321	0.130536	0.948169	0.905794
0.126205	0.955771	0.326514	0.862797	0.183365	0.923981	0.182523	0.946786	0.922334
0.194806	0.926745	0.273531	0.891821	0.388179	0.852108	0.205888	0.935038	0.901428
0.267061	0.913614	0.27622	0.891821	0.21085	0.92329	0.215492	0.907395	0.90903
0.143424	0.947478	0.207777	0.926121	0.179717	0.933656	0.321134	0.876987	0.92106
0.255693	0.901866	0.182871	0.92876	0.243703	0.901866	0.197455	0.920525	0.913254
0.163893	0.944713	0.323907	0.899736	0.188571	0.921216	0.227652	0.912923	0.919647
0.151262	0.944713	0.411255	0.841689	0.200515	0.92329	0.211676	0.932274	0.910491
0.128639	0.950242	0.341127	0.870712	0.148348	0.943331	0.370143	0.850726	0.903753
0.39947	0.854872	0.242249	0.92876	0.479999	0.854872	0.16847	0.937802	0.894077
0.377002	0.87906	0.278077	0.905013	0.148554	0.944022	0.23611	0.916379	0.911119
0.140244	0.939876	0.260215	0.91029	0.148055	0.94264	0.279164	0.903939	0.924186
0.186442	0.93642	0.369462	0.897098	0.168842	0.935729	0.150161	0.939185	0.927108
0.150025	0.944713	0.736665	0.762533	0.252867	0.902557	0.163632	0.939185	0.887247
0.300743	0.877678	0.309546	0.873351	0.244834	0.901175	0.253159	0.914997	0.8918
0.23972	0.895646	0.410393	0.883905	0.264575	0.8915	0.187739	0.9302	0.900313
0.638479	0.829302	0.23642	0.907652	0.211079	0.919834	0.164966	0.941949	0.899684
0.211614	0.921216	0.275035	0.918206	0.143767	0.955079	0.254604	0.908777	0.92582
0.33462	0.881824	0.20307	0.912929	0.159599	0.935729	0.275658	0.899102	0.907396
0.161169	0.934347	0.321949	0.902375	0.195291	0.925363	0.184198	0.939876	0.92549
0.167619	0.937802	1.08416	0.799472	0.223439	0.915688	0.162249	0.941949	0.898728
0.211117	0.921216	0.35726	0.873351	0.158001	0.939185	0.228302	0.913614	0.911842
0.242598	0.914305	0.242333	0.920844	0.236047	0.926054	0.143812	0.946786	0.926998
0.143173	0.944022	0.293335	0.907652	0.251465	0.909468	0.366174	0.899793	0.915234
0.162972	0.938493	0.31631	0.875989	0.165374	0.933656	0.152233	0.944022	0.92304
0.167031	0.930891	0.381803	0.868074	0.202629	0.950242	0.18609	0.930891	0.920025
0.170495	0.937802	0.400655	0.868074	0.15886	0.937802	0.167289	0.940567	0.921061
0.223678	0.92329	0.479793	0.905013	0.18872	0.925363	0.181036	0.940567	0.923558
0.17746	0.938493	0.430336	0.817942	0.20249	0.928127	0.207538	0.91707	0.900408
0.192575	0.932274	0.420515	0.82058	0.447286	0.86593	0.135706	0.956462	0.893811
0.182683	0.92329	0.216682	0.905013	0.158946	0.940567	0.170908	0.952315	0.930296
0.348886	0.895646	0.282779	0.891821	0.201207	0.928127	0.118924	0.952315	0.916977
0.174738	0.941949	0.379448	0.889182	0.174623	0.930891	0.215789	0.913614	0.918909
0.241019	0.91085	0.567118	0.833773	0.177505	0.939185	0.177388	0.934347	0.904539
0.566129	0.859019	0.256206	0.918206	0.183549	0.920525	0.164043	0.9302	0.906988
0.159676	0.949551	0.378055	0.868074	0.25202	0.941258	0.189598	0.946786	0.926417
0.193325	0.938493	0.323168	0.881266	0.189238	0.928127	0.241056	0.914305	0.915548
0.214321	0.934347	0.826979	0.775726	0.398781	0.885971	0.164584	0.93642	0.883116
0.15212	0.941258	0.313207	0.897098	0.183098	0.94264	0.166456	0.943331	0.931082
0.177593	0.937802	0.367816	0.897098	0.168481	0.941258	0.137812	0.946786	0.930736
0.279077	0.912232	0.319593	0.891821	0.185388	0.932965	0.152585	0.94886	0.921469
0.209894	0.928818	0.506779	0.873351	0.192254	0.924672	0.175593	0.945404	0.918061
0.202056	0.93642	0.2528	0.907652	0.204893	0.933656	0.166932	0.93642	0.928537
0.178043	0.937802	0.651641	0.770449	0.14847	0.944022	0.180342	0.9302	0.895618
0.305886	0.901175	0.399836	0.881266	0.368189	0.932274	0.216384	0.940567	0.91382
0.157622	0.944713	0.336544	0.912929	0.394557	0.924672	0.362438	0.911541	0.923464
0.316964	0.901866	0.322691	0.886544	0.254577	0.932274	0.20956	0.925363	0.911511
0.204548	0.935038	0.37862	0.891821	0.229012	0.919143	0.387861	0.892191	0.909548
0.152005	0.94264	0.279029	0.905013	0.187262	0.939185	0.206266	0.939876	0.931678
0.193103	0.929509	0.264491	0.905013	0.196185	0.944022	0.246927	0.923981	0.925631
0.2517	0.937802	0.461718	0.891821	0.240196	0.926745	0.184512	0.9302	0.921642
0.219784	0.937111	0.448858	0.860158	0.224888	0.93642	0.125697	0.959917	0.923402
0.41273	0.890117	0.275122	0.897098	0.150363	0.935729	0.321588	0.903248	0.906548
0.21879	0.941949	0.369473	0.897098	0.288049	0.912232	0.270083	0.92329	0.918642
0.176592	0.945404	0.556012	0.881266	0.226611	0.938493	0.169975	0.944713	0.927469
0.272776	0.934347	0.366745	0.891821	0.214087	0.926745	0.245219	0.912232	0.916286
0.235097	0.919143	0.278193	0.894459	0.214815	0.937111	0.189879	0.93642	0.921783
0.163123	0.951624	0.309285	0.899736	0.180872	0.939876	0.173658	0.948169	0.934851
0.197791	0.945404	0.323818	0.897098	0.243689	0.916379	0.286885	0.928818	0.921925
0.21139	0.941258	0.54057	0.881266	0.227492	0.939876	0.345403	0.912923	0.918831
0.19472	0.933656	0.37141	0.881266	0.294452	0.914997	0.237683	0.9302	0.91503
0.182324	0.946095	0.288596	0.891821	0.234487	0.945404	0.225504	0.93642	0.929935
0.27196	0.930891	0.518535	0.868074	0.327971	0.919143	0.180392	0.941949	0.915014
0.167	0.941949	0.279595	0.897098	0.237206	0.935038	0.180602	0.949551	0.930909
0.228694	0.91707	0.32537	0.918206	0.23982	0.948169	0.411962	0.877678	0.915281
0.173944	0.944713	0.283103	0.891821	0.322369	0.906012	0.141525	0.953006	0.923888
0.175492	0.955079	0.409372	0.891821	0.136444	0.955079	0.24993	0.919834	0.930453
0.171949	0.928127	0.443937	0.891821	0.172155	0.94264	0.219925	0.927436	0.922506
0.266677	0.918452	0.522009	0.878628	0.198575	0.939185	0.262544	0.925363	0.915407
0.138879	0.941258	0.300581	0.897098	0.140166	0.955079	0.211226	0.934347	0.931945
0.394226	0.908086	0.315415	0.902375	0.159227	0.949551	0.45026	0.91085	0.917715
0.153644	0.953006	0.339574	0.91029	0.17492	0.956462	0.156194	0.943331	0.940772
0.195988	0.93642	0.466152	0.883905	0.175283	0.952315	0.266839	0.930891	0.925883
0.181633	0.944022	0.935053	0.873351	0.296597	0.924672	0.191365	0.941258	0.920826
0.168898	0.945404	0.312813	0.891821	0.340582	0.894264	0.17993	0.946786	0.919569
0.217686	0.934347	0.353318	0.891821	0.196974	0.945404	0.213717	0.941258	0.928207
0.159309	0.955079	0.293835	0.912929	0.135738	0.959226	0.200352	0.930891	0.939531
0.183628	0.950933	0.486695	0.881266	0.493646	0.921216	0.29763	0.910159	0.915894
0.193499	0.944022	0.296287	0.918206	0.257629	0.941949	0.197171	0.944713	0.937222
0.236831	0.937111	0.242944	0.915567	0.208976	0.940567	0.223728	0.93642	0.932416
0.321251	0.935729	0.265646	0.918206	0.1571	0.963372	0.282069	0.933656	0.937741
0.21842	0.950933	0.276326	0.934037	0.222094	0.938493	0.24075	0.941258	0.94118
0.324703	0.932965	0.446564	0.899736	0.197961	0.935038	0.160245	0.940567	0.927076
0.489686	0.886282	0.346718	0.897098	0.203297	0.940567	0.232837	0.94264	0.916647
0.466722	0.893607	0.428504	0.894459	0.177103	0.94264	0.360041	0.910159	0.910216
0.228201	0.9302	0.261495	0.915567	0.188819	0.944713	0.169399	0.947478	0.93449
0.265036	0.928818	0.335192	0.905013	0.229602	0.931583	0.431409	0.912232	0.919412
0.193851	0.941949	0.309959	0.915567	0.35998	0.885971	0.315711	0.938493	0.920495
0.160417	0.955079	0.381708	0.897098	0.262519	0.941258	0.180152	0.940567	0.9335
0.299508	0.94886	0.342901	0.912929	0.234488	0.93642	0.260069	0.929509	0.931929
0.213858	0.946786	0.362741	0.907652	0.208504	0.938493	0.14941	0.961299	0.938558
0.175339	0.944022	0.452363	0.907652	0.184822	0.941258	0.20342	0.947478	0.935102
0.151261	0.953006	0.293271	0.905013	0.20527	0.941949	0.148875	0.950242	0.937553
0.18491	0.955079	0.977962	0.831135	0.145393	0.950933	0.154681	0.951624	0.922193
0.182776	0.945404	0.628695	0.891821	0.174577	0.946095	0.274436	0.937802	0.930281
0.149028	0.949551	0.411033	0.918206	0.186722	0.929509	0.204783	0.950933	0.93705
0.155402	0.952315	0.441284	0.912929	0.205119	0.927436	0.188824	0.944713	0.934348
0.225872	0.937802	0.350795	0.920844	0.321448	0.903248	0.208791	0.949551	0.927861
0.183928	0.946095	0.329019	0.915567	0.670024	0.857636	0.171305	0.938493	0.914448
0.230519	0.950933	0.438982	0.920844	0.25446	0.944713	0.183355	0.94264	0.939783
0.289266	0.943331	0.365243	0.91029	0.28897	0.950933	0.283684	0.912923	0.929369
0.222641	0.946095	0.398392	0.894459	0.213085	0.952315	0.161646	0.946786	0.934914
0.277808	0.94264	0.275279	0.91029	0.230029	0.943331	0.171394	0.939876	0.934034
0.408692	0.939185	0.365966	0.920844	0.208054	0.948169	0.199081	0.950242	0.93961
0.334209	0.9302	0.459542	0.912929	0.376893	0.93642	0.200034	0.945404	0.931238
0.22394	0.939876	0.332951	0.91029	0.279704	0.945404	0.252812	0.939876	0.933861
0.253064	0.945404	0.373868	0.926121	0.300163	0.94264	0.187518	0.959226	0.943348
0.195295	0.950933	0.288635	0.931398	0.523461	0.908086	0.280135	0.938493	0.932228
0.235368	0.940567	0.208598	0.923483	0.21272	0.953006	0.272731	0.934347	0.937851
0.37422	0.931583	0.380051	0.912929	0.214136	0.950933	0.254033	0.94886	0.936076
0.237768	0.937111	0.447706	0.912929	0.261646	0.946095	0.2184	0.950242	0.936594
0.223756	0.945404	0.480382	0.894459	0.194036	0.953006	0.242531	0.951624	0.936123
0.289797	0.941258	0.416966	0.926121	0.240487	0.94264	0.302659	0.943331	0.938338
0.192215	0.950242	0.640795	0.870712	0.372406	0.934347	0.19368	0.937111	0.923103
0.334066	0.912232	0.376721	0.91029	0.194536	0.950242	0.194586	0.948169	0.930233
0.238405	0.935729	0.295765	0.899736	0.254182	0.950933	0.181268	0.953006	0.934851
0.198441	0.944713	0.471862	0.875989	0.247462	0.950242	0.226842	0.937111	0.927014
0.205876	0.944022	0.318139	0.902375	0.2227	0.943331	0.223361	0.946786	0.934129
0.226515	0.941949	0.337532	0.91029	0.236421	0.939185	0.145159	0.958535	0.93749
0.21848	0.954388	0.377283	0.907652	0.193971	0.953006	0.131631	0.959917	0.943741
0.254458	0.941949	0.35048	0.912929	0.2058	0.951624	0.260692	0.948169	0.938668
0.227917	0.956462	0.563521	0.902375	0.353565	0.937802	0.159184	0.959917	0.939139
0.200588	0.953006	0.376678	0.920844	0.215669	0.953006	0.240499	0.945404	0.943065
0.247521	0.946786	0.340427	0.926121	0.198183	0.946786	0.192045	0.951624	0.94283
0.371698	0.928127	0.265025	0.936675	0.483504	0.909468	0.253804	0.957153	0.932856
0.226047	0.950933	0.325093	0.915567	0.178195	0.949551	0.206601	0.948169	0.941055
0.223951	0.941258	0.56286	0.878628	0.241209	0.950933	0.304823	0.944022	0.92871
0.232534	0.944022	0.281572	0.92876	0.210316	0.949551	0.232057	0.952315	0.943662
0.2048	0.944022	0.293385	0.92876	0.273491	0.940567	0.260367	0.943331	0.93917
0.198849	0.94886	0.395352	0.923483	0.243267	0.94886	0.212724	0.953697	0.943725
0.271388	0.946095	0.619609	0.875989	0.249727	0.944713	0.273602	0.950933	0.929433
0.39732	0.929509	0.335241	0.931398	0.341087	0.950933	0.38514	0.944022	0.938966
0.229999	0.945404	0.414785	0.912929	0.204143	0.955079	0.26024	0.954388	0.94195
0.339356	0.916379	0.325604	0.934037	0.240732	0.954388	0.265005	0.941258	0.936515
0.237401	0.946786	0.468335	0.926121	0.223775	0.959226	0.3049	0.941949	0.943521
0.268796	0.946786	0.380584	0.92876	0.226992	0.950933	0.238926	0.949551	0.944008
0.283007	0.932965	0.359648	0.931398	0.297981	0.951624	0.289809	0.951624	0.941903
0.328578	0.940567	0.313327	0.918206	0.419372	0.946786	0.285704	0.938493	0.936013
0.256073	0.940567	0.319557	0.912929	0.398951	0.944713	0.233694	0.953006	0.937804
0.209545	0.94886	0.313501	0.934037	0.230628	0.94886	0.214544	0.957153	0.947227
0.196467	0.950242	0.334127	0.934037	0.177967	0.960608	0.220238	0.951624	0.949128
0.300371	0.941258	0.332077	0.941953	0.238698	0.956462	0.227485	0.952315	0.947997
0.282014	0.944022	0.476941	0.902375	0.223693	0.957844	0.20415	0.952315	0.939139
0.244939	0.948169	0.408561	0.91029	0.261636	0.959226	0.249328	0.952315	0.9425
0.215445	0.950933	0.275466	0.939314	0.208136	0.955771	0.276601	0.947478	0.948374
0.183461	0.94886	0.382337	0.92876	0.23396	0.949551	0.302895	0.937802	0.941243
0.274933	0.93642	0.368892	0.934037	0.235403	0.952315	0.30164	0.950933	0.943426
0.271769	0.948169	0.389513	0.934037	0.252865	0.952315	0.300846	0.94886	0.945845
0.199911	0.945404	0.318288	0.931398	0.272767	0.950933	0.262945	0.948169	0.943976
0.204544	0.950933	0.367994	0.923483	0.31083	0.954388	0.292129	0.951624	0.945107
0.262745	0.948169	0.419588	0.92876	0.306213	0.954388	0.270691	0.953006	0.946081
0.257134	0.947478	0.376965	0.931398	0.293957	0.951624	0.238617	0.955079	0.946395
0.267566	0.950933	0.326665	0.931398	0.23694	0.951624	0.260246	0.953006	0.94674
0.289702	0.953697	0.339539	0.931398	0.286368	0.94886	0.274982	0.948169	0.945531
0.246526	0.951624	0.401445	0.918206	0.247641	0.950933	0.276722	0.950242	0.942751
0.251132	0.951624	0.335217	0.931398	0.259956	0.953006	0.268219	0.958535	0.948641
0.306038	0.944022	0.334726	0.92876	0.244601	0.953006	0.259029	0.955079	0.945217
0.289889	0.952315	0.31611	0.934037	0.257016	0.953006	0.227562	0.959226	0.949646
0.300426	0.948169	0.335006	0.92876	0.275156	0.955771	0.249217	0.955771	0.947117
0.239282	0.950933	0.342074	0.926121	0.253256	0.952315	0.240877	0.958535	0.946976
0.242685	0.953006	0.366198	0.931398	0.308691	0.94886	0.247495	0.955771	0.947259
0.258443	0.953006	0.298451	0.931398	0.256983	0.957153	0.314247	0.950933	0.948123
0.303499	0.94886	0.333934	0.926121	0.284316	0.954388	0.277604	0.952315	0.945421
0.305999	0.952315	0.31008	0.939314	0.264707	0.950933	0.286145	0.953006	0.948892
0.365366	0.950242	0.324825	0.934037	0.276409	0.953006	0.241059	0.956462	0.948437
0.357967	0.946786	0.329319	0.931398	0.258924	0.954388	0.278719	0.957153	0.947431
0.357424	0.946786	0.301857	0.934037	0.27819	0.950242	0.251057	0.959226	0.947573
0.325894	0.951624	0.313898	0.934037	0.279682	0.951624	0.247564	0.958535	0.948955
0.345189	0.950242	0.315067	0.931398	0.301474	0.947478	0.268066	0.956462	0.946395
0.33655	0.951624	0.321714	0.931398	0.301281	0.951624	0.272343	0.957844	0.948123
0.333104	0.954388	0.311148	0.934037	0.304717	0.951624	0.274036	0.961299	0.950337
0.368924	0.946786	0.320196	0.92876	0.301599	0.952315	0.286127	0.96199	0.947463
0.358839	0.950242	0.318463	0.936675	0.31579	0.953697	0.261609	0.958535	0.949787
0.353694	0.949551	0.315315	0.936675	0.31388	0.951624	0.262656	0.956462	0.948578
0.352144	0.953006	0.306508	0.939314	0.306474	0.950933	0.264898	0.959917	0.950793
0.315156	0.955079	0.305041	0.939314	0.287186	0.952315	0.269403	0.957844	0.951138
0.334707	0.953006	0.307999	0.941953	0.289362	0.953006	0.276428	0.958535	0.951625
0.354719	0.950242	0.313611	0.936675	0.288759	0.955771	0.27125	0.959226	0.950478
0.369033	0.952315	0.311441	0.941953	0.283994	0.954388	0.274727	0.959226	0.951971
0.384475	0.954388	0.314892	0.939314	0.283495	0.953006	0.275357	0.959917	0.951656
0.353309	0.952315	0.318485	0.939314	0.282134	0.953006	0.272607	0.959917	0.951138
0.355468	0.953006	0.318962	0.939314	0.288556	0.953697	0.269589	0.959226	0.951311
0.360426	0.953697	0.320967	0.939314	0.289722	0.953006	0.274974	0.958535	0.951138
0.361936	0.953697	0.320369	0.936675	0.29201	0.952315	0.280441	0.957153	0.94996
0.363897	0.953697	0.319982	0.934037	0.297235	0.953697	0.27632	0.959226	0.950164
0.359488	0.953697	0.317472	0.939314	0.297695	0.952315	0.278332	0.958535	0.950965
0.360718	0.953697	0.318577	0.939314	0.299755	0.952315	0.27857	0.958535	0.950965
0.362278	0.952315	0.319194	0.939314	0.300903	0.952315	0.279302	0.958535	0.95062
0.361126	0.951624	0.319649	0.939314	0.301651	0.952315	0.279136	0.958535	0.950447
0.360826	0.951624	0.319527	0.939314	0.302162	0.952315	0.278748	0.958535	0.950447
0.360701	0.951624	0.3195	0.939314	0.302277	0.952315	0.278916	0.958535	0.950447
0.360709	0.951624	0.31949	0.939314	0.302274	0.952315	0.278918	0.958535	0.950447

## Sheet: Swin-base
Training process of Swin-base
Round 1		Round 2		Round 3		Round 4
val_loss	val_acc	val_loss	val_acc	val_loss	val_acc	val_loss	val_acc	val_avg_acc
0.52104	0.806496	0.272841	0.871458	0.308659	0.85523	0.553242	0.73255	0.816434
0.373507	0.842433	0.132041	0.952315	0.247679	0.897959	0.329947	0.861092	0.88845
0.218085	0.903939	0.131945	0.941258	0.25794	0.901531	0.2612	0.902557	0.912321
0.131967	0.937802	0.118841	0.952315	0.184859	0.933036	0.372946	0.819627	0.910695
0.113554	0.959226	0.209125	0.9302	0.186661	0.938776	0.20882	0.913614	0.935454
0.114059	0.961299	0.160173	0.9302	0.159547	0.941327	0.236731	0.906704	0.934882
0.168868	0.937802	0.169576	0.935729	0.186844	0.935587	0.207339	0.916379	0.931374
0.223757	0.916379	0.299532	0.890809	0.133277	0.940816	0.281276	0.883207	0.907803
0.129322	0.951624	0.198853	0.937802	0.168756	0.929847	0.175119	0.927436	0.936677
0.134815	0.953006	0.162693	0.947478	0.122734	0.957143	0.443163	0.793366	0.912748
0.133734	0.944022	0.259567	0.921216	0.222379	0.917092	0.169153	0.937802	0.930033
0.14759	0.938493	0.151014	0.946095	0.147517	0.946939	0.228313	0.920525	0.938013
0.26843	0.919143	0.107568	0.959917	0.162931	0.931122	0.158315	0.938493	0.937169
0.155574	0.949551	0.218523	0.917761	0.131866	0.954592	0.223792	0.901866	0.930942
0.165877	0.933656	0.239867	0.914305	0.490733	0.765944	0.211132	0.919143	0.883262
0.136939	0.937111	0.137609	0.950242	0.19772	0.932653	0.18112	0.925363	0.936342
0.178809	0.937802	0.161046	0.945404	0.236366	0.920918	0.250943	0.919834	0.93099
0.164153	0.933656	0.153425	0.947478	0.18903	0.922449	0.290243	0.894264	0.924462
0.132341	0.957844	0.136786	0.951624	0.352794	0.868622	0.196961	0.921907	0.924999
0.110307	0.953697	0.380076	0.899102	0.16003	0.940816	0.171331	0.934347	0.931991
0.115019	0.950933	0.124512	0.964064	0.683897	0.847959	0.283591	0.892882	0.913959
0.125822	0.953697	0.189965	0.955079	0.202188	0.924107	0.147673	0.939876	0.94319
0.152289	0.94886	0.163937	0.950242	0.272945	0.910204	0.145458	0.945404	0.938677
0.168591	0.957844	0.131161	0.955771	0.152939	0.947704	0.156096	0.937802	0.94978
0.304242	0.928127	0.142032	0.950933	0.156553	0.939796	0.193422	0.927436	0.936573
0.11713	0.961299	0.118407	0.957844	0.161756	0.960459	0.178686	0.938493	0.954524
0.228963	0.935729	0.120333	0.953697	0.303676	0.903061	0.152063	0.948169	0.935164
0.270722	0.935729	0.186963	0.949551	0.263735	0.922194	0.263343	0.906012	0.928372
0.178745	0.950242	0.156892	0.955079	0.230251	0.912628	0.228031	0.906012	0.93099
0.0997959	0.957844	0.124975	0.959226	0.198712	0.935714	0.162528	0.937111	0.947474
0.10365	0.959917	0.341956	0.870076	0.20369	0.913776	0.167666	0.935729	0.919874
0.202636	0.94264	0.164654	0.952315	0.249068	0.935587	0.207065	0.93642	0.94174
0.114655	0.956462	0.141716	0.950933	0.195221	0.934694	0.263562	0.906012	0.937025
0.144145	0.954388	0.268906	0.913614	0.188188	0.94324	0.164641	0.941949	0.938298
0.116988	0.958535	0.215133	0.946786	0.249925	0.911224	0.131029	0.949551	0.941524
0.146208	0.956462	0.227397	0.931583	0.243074	0.922832	0.162868	0.944022	0.938724
0.185668	0.947478	0.206848	0.933656	0.196375	0.934311	0.261403	0.921907	0.934338
0.173096	0.941949	0.114412	0.958535	0.156329	0.939796	0.31223	0.914997	0.938819
0.0968021	0.965446	0.224777	0.946095	0.341864	0.917857	0.236066	0.932965	0.940591
0.152464	0.951624	0.236595	0.927436	0.217177	0.936862	0.150596	0.949551	0.941368
0.151977	0.947478	0.153594	0.950242	0.50392	0.905102	0.378632	0.919143	0.930491
0.149561	0.955079	0.186572	0.956462	0.177971	0.929847	0.288908	0.906704	0.937023
0.200664	0.956462	0.236331	0.925363	0.211216	0.941964	0.177903	0.945404	0.942298
0.219233	0.939876	0.241958	0.926745	0.171522	0.944898	0.240011	0.931583	0.935775
0.168209	0.950242	0.141811	0.953697	0.358956	0.903699	0.23145	0.914305	0.930486
0.20434	0.944713	0.111965	0.96199	0.208012	0.929592	0.14971	0.950242	0.946634
0.346506	0.910159	0.232986	0.941258	0.185187	0.923469	0.352929	0.913614	0.922125
0.132306	0.955771	0.138688	0.950933	0.199318	0.945408	0.145756	0.950242	0.950588
0.160495	0.945404	0.158511	0.947478	0.318989	0.910714	0.257059	0.9302	0.933449
0.146299	0.962681	0.188985	0.941949	0.268507	0.919388	0.229123	0.945404	0.942356
0.205013	0.950242	0.168279	0.940567	0.248498	0.919643	0.461202	0.874914	0.921341
0.275379	0.928818	0.120121	0.953006	0.171274	0.932143	0.14626	0.948169	0.940534
0.108782	0.958535	0.200485	0.955079	0.216854	0.919388	0.212316	0.944022	0.944256
0.112161	0.961299	0.165649	0.953697	0.179677	0.935587	0.206392	0.938493	0.947269
0.275612	0.911541	0.0943568	0.965446	0.245495	0.917092	0.177894	0.943331	0.934352
0.185021	0.947478	0.160401	0.944713	0.203944	0.939286	0.322071	0.928127	0.939901
0.146032	0.949551	0.122517	0.959917	0.248118	0.927296	0.216259	0.926054	0.940704
0.132982	0.953006	0.121406	0.956462	0.259974	0.927551	0.255574	0.926054	0.940768
0.211994	0.932965	0.202058	0.937802	0.201796	0.928571	0.348127	0.910159	0.927374
0.185964	0.94264	0.170493	0.941258	0.330938	0.932143	0.288306	0.945404	0.940361
0.146325	0.951624	0.101161	0.96199	0.353411	0.921939	0.440679	0.867312	0.925716
0.187783	0.944022	0.106095	0.951624	0.234627	0.936862	0.227692	0.914997	0.936876
0.2128	0.935729	0.220705	0.928127	0.29542	0.90625	0.378389	0.890809	0.915229
0.133162	0.952315	0.146523	0.959917	0.281699	0.930102	0.288139	0.919834	0.940542
0.14471	0.955771	0.153657	0.952315	0.387524	0.915179	0.15864	0.931583	0.938712
0.211154	0.938493	0.172572	0.944713	0.246141	0.92398	0.212849	0.943331	0.937629
0.124488	0.94886	0.243275	0.932274	0.222585	0.943878	0.193663	0.935038	0.940012
0.221179	0.944713	0.163374	0.957153	0.171654	0.944515	0.493961	0.885971	0.933088
0.141137	0.957844	0.145868	0.941258	0.271578	0.93176	0.206422	0.950242	0.945276
0.192918	0.94264	0.158632	0.955079	0.196016	0.937245	0.195239	0.939185	0.943537
0.167176	0.952315	0.149357	0.953697	0.343026	0.918367	0.199673	0.9302	0.938645
0.134183	0.950933	0.214692	0.947478	0.311744	0.934694	0.224165	0.933656	0.94169
0.113487	0.961299	0.225998	0.937802	0.272266	0.924107	0.176892	0.949551	0.94319
0.126106	0.96199	0.232135	0.937111	0.225107	0.938265	0.189818	0.937111	0.94362
0.111621	0.968901	0.140202	0.950933	0.259624	0.9375	0.238678	0.940567	0.949475
0.184357	0.937111	0.171966	0.937802	0.222606	0.938265	0.346695	0.905321	0.929625
0.123866	0.963372	0.193177	0.953697	0.271075	0.905102	0.359291	0.914997	0.934292
0.215336	0.926054	0.161373	0.945404	0.295171	0.917092	0.359619	0.921216	0.927442
0.152082	0.950242	0.470656	0.892882	0.256898	0.922194	0.283808	0.909468	0.918696
0.268793	0.928818	0.266432	0.944022	0.217577	0.935204	0.270805	0.938493	0.936634
0.158057	0.950242	0.142667	0.943331	0.297333	0.920918	0.215869	0.955079	0.942393
0.170559	0.951624	0.126167	0.958535	0.287049	0.934311	0.218606	0.926745	0.942804
0.119576	0.957844	0.146522	0.944713	0.255033	0.927296	0.30286	0.926745	0.939149
0.164878	0.944022	0.13884	0.954388	0.279824	0.941837	0.29224	0.912232	0.93812
0.206372	0.934347	0.255378	0.908086	0.341602	0.922959	0.213239	0.93642	0.925453
0.130619	0.955771	0.135301	0.951624	0.255467	0.925383	0.27408	0.92329	0.939017
0.135372	0.957844	0.235507	0.939185	0.31405	0.934949	0.235276	0.941258	0.943309
0.166818	0.957153	0.216901	0.932274	0.158872	0.942347	0.237265	0.938493	0.942567
0.212826	0.94264	0.278864	0.921216	0.159386	0.947449	0.204255	0.935038	0.936586
0.120119	0.959226	0.162133	0.956462	0.181607	0.950893	0.261343	0.937111	0.950923
0.188436	0.955771	0.13038	0.964064	0.191719	0.9375	0.212581	0.940567	0.949475
0.138361	0.959917	0.19274	0.937111	0.204959	0.938776	0.167218	0.933656	0.942365
0.231251	0.938493	0.149287	0.951624	0.398773	0.887117	0.199795	0.93642	0.928414
0.164816	0.950242	0.218123	0.934347	0.2177	0.933163	0.278333	0.919143	0.934224
0.156093	0.94264	0.135457	0.954388	0.292012	0.915179	0.380698	0.918452	0.932665
0.158519	0.953697	0.1846	0.949551	0.203079	0.940816	0.226758	0.941258	0.946331
0.159176	0.955079	0.158264	0.949551	0.324305	0.918367	0.236751	0.932965	0.938991
0.16129	0.951624	0.225662	0.938493	0.21568	0.934184	0.264323	0.937111	0.940353
0.415183	0.909468	0.163868	0.951624	0.472096	0.902551	0.244237	0.93642	0.925016
0.135536	0.952315	0.196343	0.94264	0.22347	0.930485	0.202185	0.93642	0.940465
0.250042	0.93642	0.154445	0.949551	0.28091	0.933673	0.513284	0.902557	0.93055
0.181243	0.943331	0.114069	0.957153	0.2133	0.942347	0.236295	0.932274	0.943776
0.165278	0.946786	0.320501	0.914997	0.302299	0.936224	0.299996	0.932274	0.93257
0.117947	0.953697	0.167979	0.950242	0.247104	0.937755	0.301815	0.932965	0.943665
0.159507	0.939876	0.251495	0.94264	0.342843	0.905102	0.246775	0.927436	0.928763
0.141542	0.956462	0.187244	0.940567	0.279243	0.940051	0.253438	0.932965	0.942511
0.190051	0.946095	0.249339	0.948169	0.234142	0.934949	0.246713	0.935038	0.941063
0.113517	0.953697	0.227341	0.926745	0.333685	0.937245	0.807264	0.858328	0.919004
0.0949555	0.964755	0.136096	0.944022	0.34458	0.915306	0.291567	0.92329	0.936843
0.125054	0.961299	0.182411	0.947478	0.203773	0.936862	0.296632	0.932274	0.944478
0.173065	0.945404	0.159071	0.953006	0.222067	0.936224	0.390771	0.929509	0.941036
0.212932	0.93642	0.175531	0.946786	0.278837	0.940816	0.276272	0.930891	0.938729
0.150186	0.951624	0.236971	0.945404	0.253975	0.92602	0.205365	0.934347	0.939349
0.139099	0.94886	0.173294	0.951624	0.234318	0.941837	0.19904	0.940567	0.945722
0.115555	0.959226	0.149823	0.955079	0.345847	0.931122	0.281425	0.91707	0.940624
0.189608	0.946786	0.213342	0.932965	0.24192	0.9375	0.268165	0.937802	0.938763
0.157101	0.944022	0.149717	0.951624	0.359207	0.905102	0.292378	0.937111	0.934465
0.133485	0.960608	0.221399	0.937111	0.302973	0.943878	0.339488	0.920525	0.940531
0.216797	0.94264	0.226711	0.943331	0.333731	0.908801	0.289345	0.931583	0.931589
0.228893	0.944022	0.135987	0.954388	0.173341	0.945153	0.349438	0.91707	0.940158
0.127588	0.959226	0.231162	0.94264	0.300287	0.931122	0.337983	0.895646	0.932159
0.177678	0.9302	0.132536	0.961299	0.170135	0.952168	0.240727	0.93642	0.945022
0.160052	0.947478	0.153355	0.957153	0.147412	0.947066	0.185536	0.940567	0.948066
0.229179	0.933656	0.118307	0.96821	0.258318	0.940689	0.302148	0.933656	0.944053
0.182207	0.952315	0.160837	0.943331	0.216868	0.94898	0.288052	0.919143	0.940942
0.217771	0.947478	0.115807	0.962681	0.266237	0.940051	0.317307	0.9302	0.945103
0.225566	0.939185	0.162438	0.957153	0.367925	0.909439	0.307822	0.934347	0.935031
0.253783	0.937111	0.163476	0.937802	0.35166	0.923469	0.509052	0.911541	0.927481
0.123114	0.946786	0.23121	0.930891	0.15692	0.94324	0.878773	0.844506	0.916356
0.232502	0.951624	0.157281	0.949551	0.208019	0.938776	0.201037	0.929509	0.942365
0.185884	0.948169	0.149624	0.945404	0.222471	0.938776	0.279581	0.931583	0.940983
0.205449	0.935729	0.166389	0.951624	0.261231	0.929209	0.284816	0.933656	0.937555
0.257338	0.939185	0.169581	0.947478	0.207429	0.934311	0.215402	0.9302	0.937793
0.242069	0.946786	0.163845	0.950933	0.328855	0.936224	0.337704	0.934347	0.942073
0.480353	0.886662	0.274243	0.938493	0.223586	0.9375	0.206399	0.943331	0.926497
0.224173	0.944022	0.165888	0.946786	0.383109	0.908163	0.412426	0.920525	0.929874
0.194964	0.945404	0.296982	0.934347	0.321663	0.909439	0.251314	0.919143	0.927083
0.151426	0.953697	0.126689	0.960608	0.376698	0.939413	0.266845	0.933656	0.946844
0.231211	0.923981	0.154683	0.954388	0.185621	0.940051	0.25734	0.931583	0.937501
0.221887	0.945404	0.219458	0.944713	0.227501	0.940689	0.294573	0.892191	0.930749
0.173289	0.941949	0.153354	0.946095	0.221852	0.938776	0.253665	0.927436	0.938564
0.164877	0.949551	0.224175	0.946786	0.195305	0.940051	0.336465	0.915688	0.938019
0.164022	0.949551	0.298696	0.9302	0.227432	0.940689	0.244123	0.932965	0.938351
0.254301	0.946095	0.232357	0.943331	0.263089	0.920281	0.412511	0.892191	0.925474
0.200036	0.928818	0.19089	0.919143	0.276092	0.93176	0.39554	0.91707	0.924198
0.236323	0.946095	0.229751	0.938493	0.208408	0.945791	0.200052	0.925363	0.938936
0.156666	0.955079	0.158987	0.951624	0.319934	0.93176	0.314704	0.930891	0.942339
0.158833	0.955771	0.487657	0.905321	0.331253	0.924107	0.438245	0.919834	0.926258
0.175262	0.957844	0.269812	0.930891	0.20396	0.934949	0.848566	0.822391	0.911519
0.326583	0.905321	0.348045	0.908777	0.249	0.93176	0.237342	0.935729	0.920397
0.16168	0.952315	0.242905	0.928127	0.285232	0.938138	0.327586	0.916379	0.93374
0.146595	0.946095	0.213028	0.940567	0.302036	0.939413	0.419954	0.939185	0.941315
0.144759	0.952315	0.195235	0.940567	0.300234	0.928571	0.400423	0.930891	0.938086
0.148767	0.944022	0.229008	0.941949	0.193958	0.949617	0.376451	0.905321	0.935227
0.299431	0.930891	0.261502	0.9302	0.457342	0.916454	0.371636	0.920525	0.924518
0.176968	0.947478	0.215876	0.93642	0.488406	0.876913	0.325222	0.903248	0.916015
0.161046	0.944713	0.126784	0.959917	0.244314	0.955995	0.26418	0.924672	0.946324
0.176588	0.941949	0.168198	0.948169	0.315137	0.91773	0.282438	0.935729	0.935894
0.272423	0.937802	0.211488	0.938493	0.303079	0.931122	0.21496	0.943331	0.937687
0.211774	0.944022	0.199835	0.944713	0.341642	0.912628	0.252305	0.94264	0.936001
0.165254	0.950242	0.171553	0.94886	0.19494	0.950255	0.271667	0.937111	0.946617
0.172548	0.947478	0.206048	0.928127	0.228631	0.934311	0.260953	0.926745	0.934165
0.206157	0.928127	0.171874	0.948169	0.283683	0.911352	0.306307	0.924672	0.92808
0.213126	0.948169	0.237019	0.933656	0.211981	0.933036	0.312288	0.932274	0.936783
0.170172	0.946095	0.150795	0.958535	0.255354	0.933036	0.236468	0.932965	0.942658
0.218461	0.930891	0.30235	0.926745	0.333213	0.934949	0.410663	0.935038	0.931906
0.26231	0.937802	0.226008	0.939185	0.243411	0.927934	0.341375	0.937802	0.935681
0.220225	0.939185	0.175871	0.955771	0.367678	0.919643	0.289172	0.946095	0.940173
0.174304	0.940567	0.171943	0.955771	0.198493	0.943878	0.663618	0.866621	0.926709
0.339087	0.91707	0.277159	0.934347	0.258235	0.940051	0.312867	0.908777	0.925061
0.233716	0.946786	0.128405	0.961299	0.161975	0.948342	0.294252	0.924672	0.945275
0.195012	0.941258	0.148369	0.957153	0.24813	0.936862	0.583648	0.882516	0.929447
0.378666	0.899102	0.206547	0.951624	0.239196	0.940051	0.202981	0.939876	0.932663
0.165503	0.955079	0.248753	0.935729	0.258828	0.94898	0.287934	0.91085	0.93766
0.143303	0.952315	0.193005	0.939876	0.209307	0.941964	0.320113	0.928818	0.940743
0.527065	0.883207	0.20193	0.939876	0.221297	0.94324	0.342474	0.931583	0.924476
0.210095	0.941258	0.21809	0.944022	0.183059	0.94898	0.192842	0.932965	0.941806
0.217592	0.951624	0.155088	0.944022	0.227304	0.936224	0.302432	0.928818	0.940172
0.214458	0.944022	0.446555	0.906012	0.285307	0.9375	0.25752	0.933036	0.930143
0.190112	0.954388	0.259823	0.937802	0.385704	0.935587	0.204072	0.952806	0.945146
0.272909	0.932274	0.120829	0.956462	0.525949	0.885204	0.288649	0.929209	0.925787
0.154924	0.953697	0.10731	0.959226	0.302662	0.924107	0.1795	0.950255	0.946821
0.37354	0.926745	0.28297	0.937802	0.257638	0.934949	0.30068	0.924745	0.93106
0.196413	0.951624	0.181224	0.948169	0.324034	0.934311	0.224677	0.939413	0.943379
0.235578	0.950242	0.147077	0.953006	0.203304	0.938776	0.260121	0.927934	0.942489
0.196979	0.946786	0.20887	0.944713	0.311614	0.929209	0.39791	0.929209	0.93748
0.193457	0.941258	0.298005	0.924672	0.324231	0.923469	0.256199	0.940689	0.932522
0.175439	0.948169	0.18765	0.951624	0.237179	0.948342	0.218786	0.936862	0.946249
0.185441	0.96199	0.298069	0.925363	0.252938	0.948342	0.319182	0.913903	0.9374
0.274463	0.930891	0.142739	0.951624	0.235172	0.933036	0.30076	0.928571	0.936031
0.277218	0.937802	0.376711	0.920525	0.308885	0.944515	0.264587	0.92602	0.932216
0.3078	0.914305	0.174229	0.944022	0.379906	0.919643	0.251042	0.939413	0.929346
0.185158	0.947478	0.177395	0.952315	0.286851	0.938776	0.436172	0.928571	0.941785
0.236583	0.945404	0.194541	0.932965	0.274086	0.933036	0.296092	0.933036	0.93611
0.178783	0.931583	0.311116	0.918452	0.370874	0.92602	0.275316	0.9375	0.928389
0.167905	0.950933	0.202063	0.935729	0.274852	0.915179	0.30822	0.924745	0.931646
0.201042	0.948169	0.418504	0.92329	0.250423	0.938138	0.332497	0.914541	0.931034
0.182801	0.953697	0.183843	0.946095	0.757068	0.91048	0.317264	0.940051	0.937581
0.268495	0.937111	0.154844	0.951624	0.334294	0.93176	0.275316	0.9353	0.938949
0.226081	0.933656	0.202155	0.9302	0.255851	0.945791	0.275316	0.9372	0.936712

## Sheet: VIT-base
Training process of VIT-base
Round 1		Round 2		Round 3		Round 4
val_loss	val_acc	val_loss	val_acc	val_loss	val_acc	val_loss	val_acc	val_avg_acc
0.382652	0.856254	0.370792	0.874223	0.385051	0.858328	0.364006	0.870767	0.864893
0.278376	0.888735	0.266288	0.889426	0.358495	0.836213	0.271699	0.894955	0.877332
0.223083	0.908777	0.244335	0.901866	0.257971	0.8915	0.225695	0.90463	0.901693
0.217851	0.91085	0.200566	0.919143	0.254569	0.892882	0.206695	0.914997	0.909468
0.296188	0.869385	0.19954	0.919834	0.188916	0.921907	0.192849	0.926054	0.909295
0.198718	0.919834	0.176389	0.929509	0.222501	0.906012	0.30041	0.878369	0.908431
0.167794	0.932965	0.171888	0.937111	0.177789	0.933656	0.179828	0.926745	0.932619
0.154602	0.941949	0.16515	0.930891	0.200148	0.908777	0.170234	0.932965	0.928645
0.296006	0.879751	0.240098	0.896337	0.185042	0.926745	0.290181	0.874223	0.894264
0.216024	0.914305	0.183142	0.923981	0.165933	0.933656	0.163655	0.932274	0.926054
0.156378	0.937111	0.266013	0.884589	0.172055	0.925363	0.167335	0.93642	0.920871
0.180319	0.9302	0.227233	0.901866	0.158256	0.934347	0.214523	0.901175	0.916897
0.154359	0.934347	0.224326	0.91085	0.176254	0.923981	0.190828	0.919143	0.92208
0.141238	0.940567	0.204198	0.91707	0.148757	0.939876	0.18204	0.925363	0.930719
0.186494	0.920525	0.156257	0.933656	0.206504	0.897719	0.152273	0.941949	0.923462
0.178859	0.919143	0.147193	0.941949	0.173376	0.929509	0.238812	0.898411	0.922253
0.248199	0.899793	0.167713	0.926745	0.151476	0.93642	0.169958	0.919834	0.920698
0.140165	0.941949	0.168156	0.934347	0.147656	0.937111	0.300039	0.882516	0.923981
0.143658	0.941258	0.135732	0.948169	0.136316	0.938493	0.136764	0.939876	0.941949
0.133241	0.946095	0.158484	0.928818	0.13776	0.941949	0.122069	0.949551	0.941603
0.169173	0.922598	0.124697	0.944713	0.18418	0.923981	0.137433	0.947478	0.934692
0.189858	0.926054	0.131591	0.941258	0.139849	0.939876	0.14634	0.938493	0.93642
0.161661	0.935038	0.181598	0.9302	0.140432	0.940567	0.135618	0.938493	0.936075
0.142578	0.940567	0.15133	0.935038	0.12049	0.94886	0.130072	0.94886	0.943331
0.156653	0.940567	0.123553	0.949551	0.15893	0.932965	0.144905	0.939876	0.940739
0.13166	0.937111	0.17777	0.921216	0.128043	0.948169	0.136135	0.947478	0.938493
0.132728	0.947478	0.131408	0.943331	0.136946	0.946786	0.175867	0.926054	0.940912
0.172373	0.929509	0.221847	0.901175	0.151596	0.939185	0.146849	0.939185	0.927263
0.154786	0.929509	0.127373	0.94264	0.145627	0.933656	0.123956	0.947478	0.938321
0.141249	0.949551	0.118418	0.950933	0.212369	0.91085	0.14112	0.944022	0.938839
0.140275	0.940567	0.139673	0.943331	0.136484	0.946095	0.156232	0.930891	0.940221
0.166987	0.934347	0.141266	0.940567	0.195652	0.920525	0.133836	0.943331	0.934692
0.160942	0.934347	0.290785	0.893573	0.1385	0.939185	0.235532	0.910159	0.919316
0.145964	0.933656	0.171757	0.926745	0.156391	0.939185	0.139024	0.943331	0.935729
0.126609	0.945404	0.135845	0.944713	0.199823	0.918452	0.140905	0.937802	0.936593
0.153022	0.938493	0.136834	0.946095	0.144903	0.944022	0.140289	0.943331	0.942985
0.143742	0.939185	0.125431	0.951624	0.129987	0.950242	0.156193	0.93642	0.944368
0.129637	0.947478	0.130969	0.941258	0.152077	0.943331	0.127983	0.944713	0.944195
0.226132	0.911541	0.125785	0.947478	0.134807	0.946095	0.147225	0.941949	0.936766
0.135353	0.939185	0.164965	0.941258	0.163521	0.930891	0.129732	0.94886	0.940048
0.129031	0.947478	0.13632	0.945404	0.147439	0.944022	0.160449	0.935729	0.943158
0.221078	0.921216	0.152315	0.93642	0.141494	0.946095	0.147209	0.941258	0.936247
0.125576	0.947478	0.142387	0.937111	0.13469	0.94886	0.161326	0.94886	0.945577
0.152264	0.946786	0.141525	0.945404	0.133795	0.939876	0.185308	0.926054	0.93953
0.13662	0.938493	0.12217	0.947478	0.161713	0.93642	0.141096	0.943331	0.941431
0.139708	0.940567	0.190937	0.922598	0.156713	0.933656	0.179807	0.932274	0.932274
0.192939	0.932274	0.160376	0.935729	0.224625	0.914305	0.139186	0.94886	0.932792
0.16593	0.932965	0.159472	0.946786	0.126191	0.94886	0.130422	0.953697	0.945577
0.156111	0.939185	0.131665	0.945404	0.141559	0.944022	0.132826	0.952315	0.945232
0.173562	0.929509	0.138926	0.939876	0.140912	0.946095	0.146731	0.943331	0.939703
0.177173	0.935729	0.141617	0.944022	0.137679	0.944022	0.128991	0.948169	0.942985
0.146028	0.943331	0.155598	0.941258	0.208023	0.926745	0.133893	0.947478	0.939703
0.172236	0.937802	0.136948	0.950933	0.144506	0.944713	0.167015	0.935038	0.942122
0.170326	0.941949	0.157521	0.938493	0.136483	0.949551	0.162485	0.937802	0.941949
0.138892	0.947478	0.192359	0.926054	0.149583	0.946095	0.156243	0.946786	0.941603
0.151436	0.938493	0.145975	0.946786	0.215238	0.930891	0.124633	0.953697	0.942467
0.13102	0.946786	0.147683	0.948169	0.133093	0.946095	0.182886	0.937111	0.94454
0.127674	0.950242	0.178109	0.934347	0.132709	0.94886	0.173481	0.946095	0.944886
0.124153	0.951624	0.141029	0.944022	0.13714	0.948169	0.152478	0.944022	0.946959
0.121988	0.953006	0.15136	0.944022	0.16061	0.939876	0.152428	0.937111	0.943504
0.172916	0.930891	0.133906	0.950933	0.172334	0.94264	0.152625	0.94264	0.941776
0.13914	0.949551	0.14371	0.94264	0.122092	0.958535	0.154614	0.940567	0.947823
0.131968	0.953006	0.166996	0.939185	0.164019	0.941949	0.168441	0.94264	0.944195
0.15503	0.946095	0.119343	0.954388	0.126086	0.955771	0.152501	0.940567	0.949205
0.141587	0.94886	0.139799	0.947478	0.123749	0.953697	0.200264	0.938493	0.947132
0.159535	0.941949	0.194275	0.928818	0.154986	0.94264	0.218866	0.931583	0.936247
0.30544	0.897719	0.16154	0.93642	0.157337	0.948169	0.15371	0.948169	0.932619
0.13413	0.951624	0.140198	0.950242	0.137398	0.950933	0.200243	0.93642	0.947305
0.133409	0.948169	0.134697	0.951624	0.131049	0.954388	0.148711	0.945404	0.949896
0.166379	0.940567	0.131306	0.946095	0.181915	0.934347	0.18467	0.93642	0.939357
0.122109	0.94886	0.16129	0.935729	0.144192	0.952315	0.200602	0.939876	0.944195
0.148743	0.949551	0.121683	0.955079	0.143798	0.948169	0.172712	0.939876	0.948169
0.240952	0.926745	0.215829	0.929509	0.139219	0.955771	0.140811	0.953697	0.941431
0.133831	0.941258	0.148336	0.946786	0.163865	0.944022	0.164559	0.945404	0.944368
0.152543	0.94264	0.155698	0.940567	0.132852	0.952315	0.151246	0.94264	0.94454
0.150855	0.950933	0.175784	0.935038	0.151986	0.94886	0.150811	0.950933	0.946441
0.236964	0.924672	0.168246	0.938493	0.146521	0.949551	0.140641	0.953006	0.941431
0.17229	0.939876	0.173216	0.937802	0.119269	0.954388	0.140379	0.946095	0.94454
0.151721	0.948169	0.179853	0.935729	0.133437	0.954388	0.158455	0.946095	0.946095
0.15877	0.94886	0.156514	0.946095	0.156208	0.947478	0.151494	0.947478	0.947478
0.166294	0.948169	0.149242	0.94886	0.159637	0.94264	0.204573	0.926054	0.941431
0.154214	0.944713	0.142032	0.951624	0.123791	0.956462	0.149762	0.946095	0.949724
0.19166	0.943331	0.138845	0.955079	0.165914	0.944713	0.201725	0.939876	0.94575
0.167325	0.947478	0.160191	0.944022	0.162331	0.947478	0.15511	0.949551	0.947132
0.149785	0.949551	0.130367	0.952315	0.145212	0.957844	0.160451	0.951624	0.952833
0.149223	0.953697	0.190627	0.939185	0.140233	0.958535	0.170692	0.941258	0.948169
0.153366	0.948169	0.150351	0.946786	0.126351	0.954388	0.178811	0.947478	0.949205
0.153307	0.945404	0.148627	0.947478	0.165537	0.950933	0.195464	0.939185	0.94575
0.199399	0.937111	0.156272	0.950242	0.156236	0.948169	0.22801	0.940567	0.944022
0.167961	0.944022	0.157574	0.954388	0.138182	0.946786	0.170611	0.941258	0.946614
0.135038	0.956462	0.154529	0.948169	0.161735	0.94886	0.153873	0.952315	0.951451
0.133954	0.951624	0.171499	0.945404	0.151826	0.945404	0.160907	0.945404	0.946959
0.133736	0.950242	0.149251	0.952315	0.135266	0.953697	0.16342	0.944022	0.950069
0.137169	0.953697	0.141184	0.94886	0.147609	0.94886	0.142564	0.946786	0.949551
0.150608	0.94886	0.205496	0.935729	0.145258	0.950933	0.15823	0.945404	0.945232
0.155764	0.94886	0.143979	0.950242	0.172454	0.946095	0.14292	0.950242	0.94886
0.144468	0.957844	0.150634	0.952315	0.147614	0.948169	0.134039	0.953006	0.952833
0.163454	0.949551	0.13435	0.948169	0.123833	0.955079	0.142649	0.950933	0.950933
0.156231	0.953006	0.136494	0.947478	0.12385	0.958535	0.184187	0.948169	0.951797
0.194287	0.944022	0.220144	0.935038	0.130444	0.955079	0.144257	0.949551	0.945923
0.145532	0.949551	0.142597	0.948169	0.240203	0.928127	0.148134	0.948169	0.943504
0.150823	0.947478	0.146844	0.950242	0.127743	0.956462	0.154233	0.946095	0.950069
0.193679	0.939185	0.161978	0.944713	0.110379	0.959226	0.158336	0.947478	0.94765
0.155556	0.947478	0.168571	0.946095	0.13168	0.954388	0.14615	0.948169	0.949032
0.151956	0.950933	0.173303	0.939185	0.16162	0.952315	0.168171	0.945404	0.946959
0.146016	0.94886	0.161209	0.943331	0.134066	0.950933	0.16991	0.946095	0.947305
0.159201	0.939876	0.172146	0.941949	0.138275	0.957844	0.192921	0.941949	0.945404
0.144536	0.950933	0.179374	0.944713	0.138253	0.953006	0.158548	0.947478	0.949032
0.174565	0.946095	0.151583	0.94264	0.136146	0.950933	0.181994	0.949551	0.947305
0.153868	0.94886	0.142485	0.948169	0.129436	0.955771	0.153901	0.94886	0.950415
0.125196	0.953006	0.136892	0.94886	0.131325	0.955771	0.15887	0.949551	0.951797
0.145789	0.946786	0.156981	0.944022	0.144264	0.958535	0.145975	0.952315	0.950415
0.142983	0.953697	0.138333	0.953006	0.137925	0.955771	0.15757	0.946786	0.952315
0.136103	0.950933	0.138825	0.953006	0.150541	0.947478	0.190328	0.944022	0.94886
0.142213	0.950242	0.147658	0.950242	0.13543	0.953697	0.219728	0.937802	0.947996
0.163796	0.951624	0.134732	0.953006	0.141007	0.954388	0.156157	0.94886	0.95197
0.147821	0.950242	0.137469	0.945404	0.144901	0.951624	0.174907	0.944713	0.947996
0.129282	0.956462	0.167673	0.941949	0.149298	0.948169	0.171155	0.946095	0.948169
0.201627	0.943331	0.130174	0.955079	0.157093	0.949551	0.159004	0.950933	0.949724
0.167696	0.94886	0.133397	0.956462	0.139746	0.952315	0.165238	0.950242	0.95197
0.140286	0.953006	0.140047	0.950242	0.171011	0.94886	0.167828	0.946786	0.949724
0.170054	0.950242	0.151812	0.946095	0.14751	0.950242	0.145319	0.955079	0.950415
0.177976	0.945404	0.158014	0.949551	0.150496	0.948169	0.171756	0.949551	0.948169
0.161001	0.946095	0.13663	0.957153	0.190258	0.945404	0.152276	0.955079	0.950933
0.151864	0.954388	0.160009	0.948169	0.152358	0.948169	0.157001	0.953697	0.951106
0.163187	0.950242	0.166456	0.943331	0.152901	0.952315	0.158512	0.948169	0.948514
0.175166	0.943331	0.141358	0.950933	0.169281	0.947478	0.163085	0.953006	0.948687
0.15486	0.953006	0.13716	0.950242	0.138916	0.953697	0.163837	0.950933	0.95197
0.158381	0.950933	0.142995	0.952315	0.140855	0.950933	0.176989	0.950242	0.951106
0.15845	0.948169	0.15162	0.951624	0.165096	0.94886	0.149653	0.94886	0.949378
0.164557	0.952315	0.159848	0.946786	0.144164	0.952315	0.170666	0.948169	0.949896
0.157564	0.950933	0.147252	0.947478	0.146422	0.949551	0.179695	0.945404	0.948341
0.152947	0.950242	0.171791	0.944713	0.131305	0.955771	0.175652	0.944713	0.94886
0.167353	0.944022	0.147024	0.948169	0.131216	0.958535	0.168272	0.94886	0.949896
0.151747	0.950933	0.146744	0.944713	0.137207	0.952315	0.176117	0.946095	0.948514
0.143054	0.955771	0.152149	0.946786	0.1481	0.951624	0.160698	0.950933	0.951279
0.160869	0.952315	0.147595	0.948169	0.137761	0.956462	0.165204	0.951624	0.952142
0.184428	0.941949	0.145372	0.949551	0.144247	0.953006	0.169307	0.94886	0.948341
0.155666	0.952315	0.140273	0.948169	0.140149	0.956462	0.2144	0.937111	0.948514
0.157944	0.945404	0.14175	0.946786	0.149648	0.955079	0.206443	0.937111	0.946095
0.144386	0.955079	0.140504	0.950242	0.130988	0.954388	0.179155	0.946095	0.951451
0.136401	0.956462	0.15029	0.949551	0.145496	0.956462	0.180139	0.946095	0.952142
0.15941	0.951624	0.134712	0.951624	0.149632	0.955079	0.202585	0.94264	0.950242
0.165182	0.953697	0.117496	0.953006	0.122333	0.959226	0.172031	0.949551	0.95387
0.160846	0.950242	0.122474	0.955771	0.13225	0.954388	0.175825	0.945404	0.951451
0.149881	0.953697	0.123553	0.951624	0.142113	0.953697	0.18347	0.944022	0.95076
0.145881	0.955079	0.125436	0.950933	0.156874	0.950933	0.174583	0.953006	0.952488
0.147908	0.953697	0.131341	0.955079	0.144271	0.952315	0.169589	0.950242	0.952833
0.152787	0.950933	0.13795	0.953697	0.140778	0.955771	0.172184	0.949551	0.952488
0.162157	0.950242	0.132181	0.955079	0.138174	0.956462	0.168152	0.946786	0.952142
0.185614	0.947478	0.131469	0.951624	0.138014	0.953006	0.17794	0.948169	0.950069
0.154471	0.954388	0.148768	0.950242	0.158241	0.951624	0.181486	0.94886	0.951279
0.152182	0.954388	0.138707	0.951624	0.144557	0.953006	0.175298	0.950242	0.952315
0.136717	0.955079	0.140776	0.955079	0.148353	0.952315	0.171845	0.950242	0.953179
0.183476	0.944713	0.14327	0.950933	0.143042	0.953697	0.171528	0.948169	0.949378
0.13951	0.956462	0.151509	0.946786	0.136466	0.957844	0.162826	0.950933	0.953006
0.139967	0.957153	0.153168	0.946095	0.132315	0.956462	0.164104	0.948169	0.95197
0.138311	0.958535	0.143625	0.953006	0.13837	0.950242	0.172512	0.949551	0.952833
0.137958	0.955079	0.148541	0.951624	0.149877	0.952315	0.164137	0.953697	0.953179
0.145586	0.955771	0.143231	0.950933	0.137427	0.955771	0.170565	0.948169	0.952661
0.148771	0.950933	0.148522	0.950933	0.133152	0.955079	0.175391	0.94886	0.951451
0.145614	0.953697	0.141998	0.952315	0.140451	0.956462	0.173947	0.947478	0.952488
0.148418	0.950933	0.146382	0.948169	0.138717	0.954388	0.167525	0.949551	0.95076
0.133298	0.955771	0.164903	0.944713	0.135785	0.956462	0.188351	0.947478	0.951106
0.1317	0.960608	0.138064	0.953006	0.145942	0.956462	0.19219	0.946095	0.954043
0.136061	0.957844	0.139675	0.952315	0.134609	0.955771	0.168129	0.954388	0.955079
0.144193	0.953697	0.144026	0.949551	0.141343	0.958535	0.164712	0.953006	0.953697
0.140391	0.951624	0.154988	0.946786	0.133619	0.955771	0.173036	0.953006	0.951797
0.14823	0.952315	0.136931	0.949551	0.136251	0.956462	0.169096	0.953006	0.952833
0.135643	0.953697	0.136937	0.951624	0.142801	0.955771	0.168298	0.954388	0.95387
0.134016	0.955079	0.134354	0.953006	0.140352	0.955771	0.176	0.94886	0.953179
0.13706	0.954388	0.140886	0.950933	0.145916	0.956462	0.173824	0.950242	0.953006
0.149566	0.950242	0.142745	0.950933	0.14372	0.953697	0.165793	0.954388	0.952315
0.141394	0.954388	0.144862	0.949551	0.144414	0.956462	0.167236	0.953006	0.953352
0.153373	0.949551	0.15147	0.948169	0.139775	0.953697	0.156601	0.955079	0.951624
0.150861	0.952315	0.15059	0.954237	0.138264	0.954388	0.162945	0.953006	0.953487
0.151088	0.950933	0.151769	0.955467	0.13645	0.956462	0.168071	0.953006	0.953967
0.142758	0.955079	0.146093	0.955849	0.138661	0.957844	0.15986	0.951624	0.955099
0.148795	0.950933	0.147112	0.956237	0.13511	0.956462	0.163431	0.952315	0.953987
0.1456	0.950242	0.150258	0.953545	0.145369	0.955079	0.165804	0.952315	0.952795
0.142996	0.950242	0.14733	0.954928	0.140133	0.958535	0.16486	0.953006	0.954178
0.153561	0.950242	0.154494	0.953206	0.139377	0.958535	0.173543	0.950242	0.953056
0.144248	0.950933	0.146326	0.953767	0.137802	0.957844	0.165929	0.951624	0.953542
0.152621	0.950933	0.148444	0.955928	0.135153	0.957844	0.163559	0.953006	0.954428
0.144179	0.955079	0.147161	0.954928	0.139146	0.954388	0.164158	0.952315	0.954178
0.146221	0.951624	0.150799	0.958315	0.139663	0.954388	0.169514	0.950933	0.953815
0.151999	0.950242	0.152009	0.959085	0.141938	0.955079	0.164192	0.950933	0.953835
0.146918	0.951624	0.150345	0.953315	0.138369	0.955079	0.166048	0.950242	0.952565
0.15654	0.953006	0.153017	0.953706	0.139272	0.955079	0.16924	0.950933	0.953181
0.143447	0.953006	0.147408	0.956467	0.136099	0.956462	0.165677	0.950933	0.954217
0.144704	0.952315	0.148579	0.953776	0.137875	0.953697	0.164058	0.952315	0.953026
0.144536	0.953697	0.149421	0.955928	0.140081	0.954388	0.163645	0.953697	0.954428
0.144965	0.952315	0.148672	0.953606	0.140818	0.955079	0.163234	0.951624	0.953156
0.14003	0.956462	0.146676	0.958849	0.136035	0.956462	0.166965	0.951624	0.955849
0.143124	0.954388	0.14754	0.956388	0.137658	0.956462	0.164836	0.952315	0.954888
0.145937	0.952315	0.148948	0.956467	0.136325	0.957153	0.167583	0.950933	0.954217
0.144741	0.953006	0.146476	0.957158	0.135173	0.957844	0.165513	0.951624	0.954908
0.143839	0.953006	0.146866	0.956388	0.134179	0.957844	0.165582	0.952315	0.954888
0.144717	0.953697	0.147073	0.956619	0.136007	0.957153	0.163494	0.953006	0.955119
0.142279	0.954388	0.147068	0.955849	0.136161	0.957153	0.163063	0.953006	0.955099

## Sheet: Predicted result
Detail of predicted result on the internal test set
GAM-EfficientNet			EfficientNetV2-M			Expert1		Expert2		Expert2
Actual	Predicted	Possibility	Actual	Predicted	Possibility	Actual	Predicted	Actual	Predicted	Actual	Predicted
CAG	CAG	0.999913	CAG	CAG	0.992511	CAG	CAG	CAG	CAG	CAG	CAG
CAG	CAG	0.980867	CAG	CAG	0.994413	CNAG	CNAG	CNAG	CNAG	CNAG	CNAG
CAG	CAG	0.999995	CAG	CAG	0.997317	CNAG	CNAG	CNAG	CNAG	CNAG	CNAG
CAG	CAG	0.999998	CAG	CAG	0.999998	CAG	CAG	CNAG	CNAG	CNAG	CNAG
CAG	CAG	1	CAG	CAG	1	CNAG	CNAG	CNAG	CNAG	CAG	CAG
CAG	CAG	0.999944	CAG	CAG	0.999775	CNAG	CNAG	CNAG	CNAG	CAG	CAG
CAG	CNAG	0.863311	CAG	CAG	0.90161	CAG	CAG	CNAG	CNAG	CAG	CAG
CAG	CAG	1	CAG	CAG	0.999999	CAG	CAG	CNAG	CAG	CNAG	CNAG
CAG	CAG	0.999573	CAG	CAG	0.999871	CNAG	CAG	CAG	CAG	CNAG	CNAG
CAG	CAG	1	CAG	CAG	1	CAG	CAG	CAG	CAG	CAG	CAG
CAG	CAG	0.735698	CAG	CNAG	0.756879	CAG	CAG	CNAG	CNAG	CAG	CAG
CAG	CAG	0.990867	CAG	CAG	0.999988	CNAG	CAG	CAG	CNAG	CAG	CAG
CAG	CAG	0.997104	CAG	CAG	0.999658	CNAG	CNAG	CAG	CAG	CAG	CAG
CAG	CAG	1	CAG	CAG	0.994486	CNAG	CNAG	CAG	CNAG	CAG	CAG
CAG	CNAG	0.99254	CAG	CAG	0.553821	CAG	CAG	CNAG	CNAG	CAG	CAG
CAG	CAG	1	CAG	CAG	1	CAG	CAG	CNAG	CNAG	CNAG	CNAG
CAG	CAG	0.539462	CAG	CAG	0.873823	CNAG	CNAG	CAG	CNAG	CNAG	CNAG
CAG	CAG	0.999998	CAG	CAG	0.999776	CNAG	CNAG	CNAG	CNAG	CAG	CAG
CAG	CAG	1	CAG	CAG	0.999999	CNAG	CAG	CNAG	CNAG	CNAG	CAG
CAG	CAG	0.94233	CAG	CAG	0.964074	CNAG	CNAG	CNAG	CNAG	CNAG	CAG
CAG	CNAG	0.90627	CAG	CAG	0.681005	CNAG	CNAG	CAG	CAG	CAG	CAG
CAG	CNAG	0.989866	CAG	CNAG	0.779917	CAG	CAG	CAG	CAG	CAG	CAG
CAG	CAG	0.939642	CAG	CAG	0.552238	CAG	CAG	CNAG	CNAG	CNAG	CNAG
CAG	CAG	1	CAG	CAG	1	CAG	CAG	CAG	CNAG	CNAG	CNAG
CAG	CAG	0.99997	CAG	CAG	0.99987	CNAG	CNAG	CAG	CAG	CNAG	CNAG
CAG	CAG	0.999183	CAG	CAG	0.999429	CAG	CNAG	CNAG	CNAG	CAG	CAG
CAG	CAG	0.999998	CAG	CAG	0.999999	CNAG	CAG	CNAG	CNAG	CAG	CNAG
CAG	CNAG	0.961021	CAG	CNAG	0.879873	CAG	CAG	CAG	CAG	CNAG	CNAG
CAG	CAG	1	CAG	CAG	0.999996	CAG	CAG	CAG	CNAG	CNAG	CNAG
CAG	CAG	1	CAG	CAG	0.999931	CAG	CAG	CAG	CAG	CNAG	CNAG
CAG	CAG	1	CAG	CAG	1	CAG	CAG	CAG	CAG	CNAG	CNAG
CAG	CAG	1	CAG	CAG	0.999995	CAG	CAG	CAG	CAG	CNAG	CNAG
CAG	CAG	0.999804	CAG	CAG	0.770049	CAG	CAG	CAG	CAG	CNAG	CNAG
CAG	CAG	0.999957	CAG	CAG	0.99979	CNAG	CAG	CNAG	CNAG	CAG	CAG
CAG	CAG	0.999934	CAG	CAG	0.999173	CAG	CAG	CAG	CAG	CAG	CAG
CAG	CAG	0.923708	CAG	CNAG	0.588814	CNAG	CNAG	CAG	CAG	CAG	CAG
CAG	CAG	1	CAG	CAG	1	CNAG	CNAG	CAG	CNAG	CAG	CAG
CAG	CAG	0.999937	CAG	CAG	0.999988	CNAG	CNAG	CAG	CNAG	CNAG	CAG
CAG	CNAG	0.681311	CAG	CAG	0.995259	CAG	CAG	CAG	CAG	CNAG	CNAG
CAG	CAG	0.999997	CAG	CAG	1	CNAG	CNAG	CNAG	CNAG	CAG	CAG
CAG	CAG	0.999994	CAG	CAG	0.999982	CAG	CAG	CNAG	CNAG	CNAG	CNAG
CAG	CAG	0.999258	CAG	CAG	0.998032	CNAG	CNAG	CNAG	CNAG	CNAG	CNAG
CAG	CAG	0.999056	CAG	CAG	0.999452	CNAG	CNAG	CAG	CNAG	CAG	CAG
CAG	CNAG	0.794865	CAG	CNAG	0.995696	CNAG	CNAG	CAG	CAG	CNAG	CNAG
CAG	CAG	1	CAG	CAG	1	CAG	CAG	CNAG	CNAG	CNAG	CAG
CAG	CAG	0.97849	CAG	CAG	0.861143	CNAG	CNAG	CNAG	CNAG	CAG	CAG
CAG	CNAG	0.985649	CAG	CNAG	0.615483	CNAG	CNAG	CNAG	CAG	CAG	CAG
CAG	CAG	0.998149	CAG	CNAG	0.666704	CNAG	CNAG	CNAG	CNAG	CNAG	CNAG
CAG	CAG	0.999854	CAG	CAG	0.977086	CNAG	CNAG	CAG	CAG	CNAG	CNAG
CAG	CAG	0.99996	CAG	CAG	0.997567	CAG	CAG	CNAG	CNAG	CAG	CAG
CAG	CAG	0.999757	CAG	CAG	0.995526	CAG	CAG	CNAG	CNAG	CAG	CAG
CAG	CAG	0.999999	CAG	CAG	0.999708	CNAG	CNAG	CNAG	CNAG	CAG	CAG
CAG	CAG	0.795828	CAG	CNAG	0.920702	CAG	CAG	CAG	CAG	CAG	CAG
CAG	CAG	0.948953	CAG	CAG	0.96492	CNAG	CNAG	CNAG	CNAG	CNAG	CNAG
CAG	CAG	0.998582	CAG	CAG	0.988048	CAG	CAG	CNAG	CNAG	CNAG	CNAG
CAG	CAG	0.99927	CAG	CAG	0.932163	CNAG	CNAG	CAG	CAG	CAG	CAG
CAG	CAG	0.999998	CAG	CAG	0.999996	CNAG	CNAG	CAG	CNAG	CAG	CAG
CAG	CAG	0.999818	CAG	CAG	0.897345	CNAG	CNAG	CAG	CAG	CNAG	CNAG
CAG	CAG	1	CAG	CAG	0.999989	CNAG	CNAG	CNAG	CNAG	CAG	CAG
CAG	CAG	1	CAG	CAG	1	CAG	CAG	CAG	CAG	CAG	CAG
CAG	CAG	1	CAG	CAG	0.999989	CNAG	CNAG	CAG	CAG	CAG	CAG
CAG	CNAG	0.819885	CAG	CNAG	0.994338	CNAG	CNAG	CAG	CAG	CNAG	CNAG
CAG	CAG	0.902759	CAG	CAG	0.99827	CAG	CAG	CAG	CAG	CNAG	CNAG
CAG	CAG	0.999928	CAG	CAG	0.999411	CNAG	CNAG	CNAG	CNAG	CAG	CNAG
CAG	CAG	0.997459	CAG	CAG	0.995556	CNAG	CNAG	CAG	CAG	CAG	CAG
CAG	CAG	1	CAG	CAG	0.999887	CNAG	CNAG	CNAG	CNAG	CNAG	CNAG
CAG	CAG	1	CAG	CAG	0.999895	CAG	CAG	CNAG	CNAG	CNAG	CNAG
CAG	CAG	0.999996	CAG	CAG	0.999734	CNAG	CNAG	CAG	CAG	CNAG	CNAG
CAG	CAG	0.999521	CAG	CAG	0.992431	CNAG	CNAG	CAG	CAG	CAG	CNAG
CAG	CAG	0.999099	CAG	CAG	0.962076	CNAG	CNAG	CNAG	CNAG	CAG	CAG
CAG	CAG	0.544715	CAG	CNAG	0.560855	CAG	CAG	CAG	CNAG	CAG	CAG
CAG	CAG	0.820099	CAG	CAG	0.958408	CNAG	CNAG	CNAG	CNAG	CAG	CNAG
CAG	CAG	0.99999	CAG	CAG	0.995065	CNAG	CNAG	CNAG	CNAG	CNAG	CNAG
CAG	CAG	0.982479	CAG	CAG	0.999806	CNAG	CNAG	CNAG	CNAG	CNAG	CNAG
CAG	CAG	0.999999	CAG	CAG	0.999892	CAG	CAG	CAG	CAG	CNAG	CNAG
CAG	CAG	0.999974	CAG	CAG	0.999845	CAG	CAG	CAG	CAG	CNAG	CNAG
CAG	CAG	0.999999	CAG	CAG	0.999894	CAG	CNAG	CNAG	CNAG	CNAG	CNAG
CAG	CAG	1	CAG	CAG	0.999999	CAG	CAG	CNAG	CNAG	CNAG	CNAG
CAG	CAG	0.999999	CAG	CAG	0.999998	CAG	CAG	CNAG	CNAG	CAG	CAG
CAG	CAG	1	CAG	CAG	0.999999	CNAG	CNAG	CAG	CAG	CNAG	CNAG
CAG	CAG	0.999989	CAG	CAG	0.998574	CAG	CAG	CAG	CAG	CAG	CAG
CAG	CAG	1	CAG	CAG	0.999999	CNAG	CNAG	CAG	CNAG	CNAG	CAG
CAG	CAG	1	CAG	CAG	1	CNAG	CNAG	CAG	CAG	CAG	CNAG
CAG	CAG	0.999999	CAG	CAG	1	CAG	CAG	CNAG	CNAG	CNAG	CNAG
CAG	CAG	0.999957	CAG	CAG	0.999637	CAG	CNAG	CNAG	CAG	CNAG	CNAG
CAG	CAG	1	CAG	CAG	0.999967	CNAG	CNAG	CNAG	CAG	CNAG	CNAG
CAG	CAG	0.999998	CAG	CAG	0.998294	CNAG	CNAG	CNAG	CAG	CNAG	CNAG
CAG	CAG	0.999998	CAG	CAG	0.996862	CNAG	CNAG	CNAG	CNAG	CNAG	CNAG
CAG	CAG	0.972463	CAG	CAG	0.916303	CNAG	CNAG	CAG	CAG	CAG	CAG
CAG	CAG	0.999996	CAG	CAG	0.999986	CAG	CAG	CAG	CAG	CNAG	CNAG
CAG	CAG	0.998764	CAG	CAG	0.998693	CAG	CAG	CAG	CAG	CAG	CAG
CAG	CAG	1	CAG	CAG	1	CAG	CAG	CNAG	CAG	CNAG	CNAG
CAG	CAG	1	CAG	CAG	1	CNAG	CNAG	CNAG	CNAG	CNAG	CAG
CAG	CAG	1	CAG	CAG	1	CNAG	CNAG	CAG	CAG	CNAG	CNAG
CAG	CAG	1	CAG	CAG	0.999997	CNAG	CNAG	CNAG	CNAG	CNAG	CNAG
CAG	CAG	1	CAG	CAG	0.999999	CAG	CAG	CNAG	CAG	CAG	CAG
CAG	CAG	0.999998	CAG	CAG	0.999998	CAG	CNAG	CAG	CAG	CNAG	CNAG
CAG	CAG	0.999997	CAG	CAG	0.997745	CAG	CAG	CAG	CAG	CNAG	CNAG
CAG	CAG	1	CAG	CAG	1	CAG	CAG	CNAG	CNAG	CAG	CAG
CAG	CAG	0.999904	CAG	CAG	0.999795	CNAG	CNAG	CNAG	CAG	CNAG	CNAG
CAG	CAG	0.999998	CAG	CAG	0.983375	CNAG	CNAG	CAG	CAG	CNAG	CNAG
CAG	CAG	1	CAG	CAG	0.999985	CAG	CAG	CAG	CAG	CAG	CAG
CAG	CAG	1	CAG	CAG	0.999996	CNAG	CNAG	CNAG	CNAG	CNAG	CNAG
CAG	CAG	0.999985	CAG	CAG	1	CAG	CNAG	CNAG	CNAG	CAG	CAG
CAG	CAG	0.999933	CAG	CAG	0.999957	CNAG	CAG	CAG	CNAG	CAG	CAG
CAG	CAG	0.999998	CAG	CAG	0.999997	CNAG	CNAG	CNAG	CNAG	CAG	CAG
CAG	CAG	0.999847	CAG	CAG	0.999999	CNAG	CNAG	CNAG	CNAG	CAG	CAG
CAG	CAG	0.999997	CAG	CAG	0.999979	CAG	CAG	CNAG	CNAG	CNAG	CNAG
CAG	CAG	0.999935	CAG	CAG	0.994601	CNAG	CAG	CNAG	CNAG	CNAG	CNAG
CAG	CNAG	0.800846	CAG	CNAG	0.970051	CNAG	CNAG	CNAG	CNAG	CAG	CAG
CAG	CAG	1	CAG	CAG	1	CAG	CAG	CNAG	CNAG	CAG	CAG
CAG	CAG	0.999442	CAG	CAG	0.999996	CAG	CAG	CNAG	CNAG	CNAG	CNAG
CAG	CAG	1	CAG	CAG	1	CNAG	CNAG	CAG	CNAG	CAG	CAG
CAG	CAG	1	CAG	CAG	0.999212	CAG	CAG	CNAG	CNAG	CAG	CAG
CAG	CAG	0.999217	CAG	CAG	0.986051	CAG	CAG	CNAG	CAG	CNAG	CNAG
CAG	CAG	1	CAG	CAG	1	CAG	CNAG	CNAG	CNAG	CNAG	CNAG
CAG	CAG	0.999872	CAG	CAG	0.999608	CAG	CAG	CAG	CAG	CAG	CAG
CAG	CAG	1	CAG	CAG	1	CAG	CAG	CNAG	CNAG	CNAG	CNAG
CAG	CAG	1	CAG	CAG	1	CNAG	CNAG	CNAG	CNAG	CNAG	CNAG
CAG	CAG	0.891751	CAG	CAG	0.639175	CAG	CAG	CNAG	CAG	CAG	CAG
CAG	CAG	1	CAG	CAG	0.999994	CAG	CAG	CAG	CNAG	CNAG	CNAG
CAG	CAG	0.951631	CAG	CAG	0.999321	CAG	CAG	CAG	CAG	CAG	CAG
CAG	CAG	0.999999	CAG	CAG	1	CAG	CAG	CAG	CAG	CNAG	CNAG
CAG	CAG	1	CAG	CAG	1	CNAG	CNAG	CAG	CAG	CAG	CAG
CAG	CAG	1	CAG	CAG	1	CAG	CAG	CNAG	CNAG	CNAG	CNAG
CAG	CAG	0.999975	CAG	CAG	0.999584	CAG	CAG	CNAG	CNAG	CNAG	CAG
CAG	CAG	0.949113	CAG	CAG	0.89012	CAG	CAG	CNAG	CAG	CNAG	CNAG
CAG	CAG	0.999998	CAG	CAG	0.999776	CAG	CAG	CNAG	CNAG	CAG	CNAG
CAG	CAG	0.999991	CAG	CAG	0.99846	CAG	CAG	CNAG	CNAG	CNAG	CNAG
CAG	CAG	0.999991	CAG	CAG	0.999865	CNAG	CNAG	CAG	CAG	CAG	CNAG
CAG	CAG	1	CAG	CAG	0.999899	CNAG	CNAG	CAG	CAG	CNAG	CNAG
CAG	CAG	0.997707	CAG	CAG	1	CAG	CAG	CAG	CAG	CNAG	CNAG
CAG	CAG	0.999929	CAG	CAG	0.998751	CAG	CAG	CAG	CAG	CNAG	CNAG
CAG	CAG	1	CAG	CAG	1	CAG	CAG	CNAG	CNAG	CNAG	CAG
CAG	CAG	0.999999	CAG	CAG	1	CNAG	CAG	CAG	CAG	CNAG	CNAG
CAG	CNAG	0.999469	CAG	CNAG	0.996675	CNAG	CNAG	CNAG	CNAG	CNAG	CNAG
CAG	CAG	0.998803	CAG	CAG	0.955275	CNAG	CNAG	CNAG	CNAG	CAG	CAG
CAG	CAG	0.999794	CAG	CAG	0.99998	CNAG	CAG	CNAG	CAG	CNAG	CNAG
CAG	CAG	1	CAG	CAG	1	CAG	CAG	CAG	CAG	CNAG	CNAG
CAG	CAG	0.997695	CAG	CAG	0.999915	CNAG	CNAG	CAG	CAG	CAG	CAG
CAG	CAG	1	CAG	CAG	0.999987	CNAG	CNAG	CNAG	CNAG	CAG	CAG
CAG	CAG	0.999996	CAG	CAG	0.999773	CNAG	CNAG	CAG	CAG	CAG	CAG
CAG	CAG	0.999627	CAG	CAG	0.999887	CAG	CAG	CAG	CAG	CAG	CAG
CAG	CAG	1	CAG	CAG	1	CNAG	CNAG	CNAG	CAG	CAG	CAG
CAG	CAG	0.9982	CAG	CAG	0.74545	CAG	CAG	CAG	CAG	CNAG	CNAG
CAG	CAG	0.999655	CAG	CAG	1	CNAG	CNAG	CAG	CAG	CAG	CAG
CAG	CAG	0.999995	CAG	CAG	0.992614	CAG	CAG	CNAG	CNAG	CNAG	CNAG
CAG	CAG	1	CAG	CAG	1	CNAG	CNAG	CNAG	CAG	CAG	CAG
CAG	CAG	0.999999	CAG	CAG	0.999999	CAG	CAG	CAG	CAG	CNAG	CNAG
CAG	CAG	1	CAG	CAG	0.999986	CNAG	CNAG	CNAG	CNAG	CNAG	CNAG
CAG	CNAG	0.867444	CAG	CNAG	0.759319	CAG	CAG	CAG	CAG	CAG	CNAG
CAG	CAG	1	CAG	CAG	0.999999	CNAG	CNAG	CAG	CAG	CAG	CNAG
CAG	CAG	1	CAG	CAG	1	CAG	CAG	CAG	CAG	CNAG	CNAG
CAG	CAG	0.999999	CAG	CAG	0.999858	CAG	CAG	CAG	CAG	CNAG	CAG
CAG	CAG	0.999999	CAG	CAG	0.999996	CNAG	CAG	CNAG	CNAG	CAG	CNAG
CAG	CNAG	0.999036	CAG	CNAG	0.997598	CNAG	CAG	CNAG	CNAG	CNAG	CNAG
CAG	CAG	0.999508	CAG	CAG	0.99964	CNAG	CNAG	CNAG	CNAG	CNAG	CNAG
CAG	CAG	0.865253	CAG	CAG	0.99108	CAG	CAG	CAG	CAG	CNAG	CNAG
CAG	CNAG	0.997755	CAG	CNAG	0.999441	CAG	CAG	CAG	CAG	CAG	CAG
CAG	CAG	1	CAG	CAG	1	CNAG	CNAG	CNAG	CNAG	CNAG	CNAG
CAG	CAG	1	CAG	CAG	0.999595	CNAG	CNAG	CAG	CNAG	CNAG	CNAG
CAG	CAG	1	CAG	CAG	0.99999	CAG	CAG	CNAG	CNAG	CAG	CAG
CAG	CAG	1	CAG	CAG	0.999998	CAG	CAG	CAG	CAG	CNAG	CNAG
CAG	CAG	0.999896	CAG	CAG	0.999884	CAG	CAG	CAG	CAG	CAG	CNAG
CAG	CAG	0.82804	CAG	CNAG	0.894056	CAG	CAG	CNAG	CNAG	CAG	CAG
CAG	CAG	0.997503	CAG	CAG	0.99624	CAG	CAG	CNAG	CNAG	CAG	CAG
CAG	CAG	0.999997	CAG	CAG	0.999945	CAG	CAG	CNAG	CNAG	CAG	CAG
CAG	CAG	0.950233	CAG	CNAG	0.995379	CNAG	CNAG	CNAG	CNAG	CNAG	CNAG
CAG	CAG	1	CAG	CAG	1	CAG	CAG	CAG	CAG	CNAG	CNAG
CAG	CAG	1	CAG	CAG	0.999997	CAG	CAG	CNAG	CNAG	CAG	CAG
CAG	CAG	0.999997	CAG	CAG	0.999788	CNAG	CNAG	CNAG	CNAG	CNAG	CNAG
CAG	CAG	0.999949	CAG	CAG	0.999906	CNAG	CAG	CAG	CAG	CNAG	CNAG
CAG	CAG	0.999988	CAG	CAG	1	CNAG	CNAG	CAG	CAG	CAG	CAG
CAG	CAG	1	CAG	CAG	1	CAG	CAG	CNAG	CNAG	CNAG	CNAG
CAG	CAG	0.99741	CAG	CAG	0.82927	CNAG	CAG	CNAG	CNAG	CAG	CAG
CAG	CAG	1	CAG	CAG	1	CAG	CNAG	CAG	CAG	CNAG	CNAG
CAG	CAG	0.999998	CAG	CAG	0.999883	CAG	CAG	CNAG	CNAG	CNAG	CNAG
CAG	CAG	1	CAG	CAG	0.999999	CNAG	CNAG	CNAG	CNAG	CAG	CAG
CAG	CAG	0.999897	CAG	CAG	0.998507	CNAG	CNAG	CAG	CNAG	CAG	CAG
CAG	CAG	0.993916	CAG	CNAG	0.978236	CNAG	CNAG	CAG	CAG	CAG	CAG
CAG	CAG	1	CAG	CAG	1	CAG	CAG	CAG	CAG	CNAG	CNAG
CAG	CAG	0.999984	CAG	CAG	0.95883	CAG	CAG	CAG	CNAG	CAG	CAG
CAG	CAG	0.999926	CAG	CAG	0.995593	CAG	CNAG	CNAG	CAG	CNAG	CNAG
CAG	CAG	0.915327	CAG	CNAG	0.68482	CNAG	CNAG	CAG	CAG	CNAG	CNAG
CAG	CAG	0.999998	CAG	CAG	0.655952	CNAG	CNAG	CNAG	CNAG	CAG	CAG
CAG	CAG	0.999979	CAG	CAG	1	CNAG	CNAG	CNAG	CNAG	CNAG	CNAG
CAG	CAG	0.999985	CAG	CAG	0.999965	CNAG	CNAG	CNAG	CNAG	CAG	CAG
CAG	CAG	0.999999	CAG	CAG	0.996568	CNAG	CAG	CNAG	CNAG	CNAG	CNAG
CAG	CAG	0.992641	CAG	CAG	0.999787	CNAG	CNAG	CAG	CNAG	CNAG	CNAG
CAG	CAG	1	CAG	CAG	1	CNAG	CNAG	CNAG	CNAG	CAG	CAG
CAG	CAG	0.990922	CAG	CAG	0.985139	CAG	CAG	CAG	CAG	CAG	CAG
CAG	CAG	0.999921	CAG	CAG	0.988398	CNAG	CNAG	CNAG	CNAG	CNAG	CNAG
CAG	CAG	0.999996	CAG	CAG	0.999989	CNAG	CNAG	CAG	CAG	CAG	CAG
CAG	CNAG	0.998273	CAG	CNAG	0.985586	CNAG	CNAG	CAG	CAG	CAG	CAG
CAG	CAG	0.999929	CAG	CAG	0.865317	CAG	CAG	CAG	CAG	CAG	CAG
CAG	CAG	0.999958	CAG	CAG	0.944837	CNAG	CAG	CNAG	CNAG	CAG	CAG
CAG	CAG	0.999997	CAG	CAG	0.99974	CAG	CNAG	CNAG	CNAG	CAG	CAG
CAG	CAG	0.993362	CAG	CAG	0.999881	CAG	CAG	CNAG	CAG	CAG	CAG
CAG	CAG	0.999893	CAG	CAG	0.719816	CAG	CAG	CAG	CAG	CAG	CAG
CAG	CAG	1	CAG	CAG	0.999929	CAG	CAG	CAG	CAG	CNAG	CAG
CAG	CAG	0.999999	CAG	CAG	0.999999	CAG	CAG	CAG	CAG	CAG	CNAG
CAG	CAG	0.86057	CAG	CAG	0.532108	CNAG	CNAG	CNAG	CNAG	CAG	CAG
CAG	CAG	0.999982	CAG	CAG	0.999997	CNAG	CNAG	CNAG	CNAG	CAG	CAG
CAG	CAG	1	CAG	CAG	1	CNAG	CNAG	CNAG	CNAG	CAG	CAG
CAG	CAG	1	CAG	CAG	1	CNAG	CAG	CAG	CAG	CNAG	CNAG
CAG	CAG	0.999969	CAG	CAG	0.999997	CNAG	CNAG	CNAG	CNAG	CNAG	CNAG
CAG	CAG	0.999999	CAG	CAG	0.999148	CAG	CAG	CAG	CAG	CAG	CAG
CAG	CAG	1	CAG	CAG	0.999995	CNAG	CNAG	CNAG	CNAG	CAG	CAG
CAG	CAG	0.999979	CAG	CAG	0.999998	CAG	CAG	CAG	CAG	CAG	CAG
CAG	CAG	0.999889	CAG	CAG	0.98974	CNAG	CNAG	CNAG	CAG	CAG	CAG
CAG	CAG	0.998922	CAG	CAG	0.733504	CAG	CAG	CNAG	CAG	CAG	CAG
CAG	CAG	1	CAG	CAG	1	CAG	CAG	CNAG	CNAG	CNAG	CAG
CAG	CAG	0.987126	CAG	CAG	0.995901	CNAG	CNAG	CNAG	CNAG	CAG	CAG
CAG	CAG	1	CAG	CAG	0.999856	CAG	CAG	CAG	CAG	CAG	CAG
CAG	CAG	0.999999	CAG	CAG	0.994235	CNAG	CNAG	CAG	CAG	CAG	CAG
CAG	CAG	1	CAG	CAG	0.999996	CAG	CNAG	CAG	CAG	CAG	CAG
CAG	CAG	0.999999	CAG	CAG	1	CAG	CAG	CNAG	CAG	CAG	CAG
CAG	CAG	0.77294	CAG	CAG	0.748369	CNAG	CAG	CAG	CAG	CAG	CAG
CAG	CAG	0.999955	CAG	CAG	0.999965	CAG	CAG	CNAG	CNAG	CAG	CAG
CAG	CAG	0.999992	CAG	CAG	0.998468	CAG	CAG	CNAG	CNAG	CAG	CAG
CAG	CAG	0.999953	CAG	CAG	0.999654	CAG	CAG	CNAG	CAG	CAG	CAG
CAG	CAG	0.999986	CAG	CAG	1	CNAG	CNAG	CNAG	CNAG	CAG	CAG
CAG	CAG	0.999994	CAG	CAG	0.999995	CNAG	CNAG	CAG	CAG	CAG	CAG
CAG	CAG	0.999974	CAG	CAG	0.999419	CAG	CAG	CAG	CNAG	CAG	CAG
CAG	CAG	0.999995	CAG	CAG	0.999949	CAG	CNAG	CNAG	CNAG	CAG	CAG
CAG	CAG	0.999995	CAG	CAG	0.999987	CAG	CAG	CNAG	CNAG	CNAG	CNAG
CAG	CAG	0.999699	CAG	CAG	0.99992	CAG	CAG	CAG	CAG	CAG	CAG
CAG	CAG	1	CAG	CAG	0.999959	CNAG	CNAG	CAG	CAG	CNAG	CNAG
CAG	CAG	0.999999	CAG	CAG	0.999964	CAG	CAG	CNAG	CNAG	CAG	CAG
CAG	CAG	0.928485	CAG	CAG	0.993082	CNAG	CNAG	CAG	CAG	CAG	CAG
CAG	CAG	0.999994	CAG	CAG	0.999709	CNAG	CNAG	CAG	CAG	CNAG	CNAG
CAG	CAG	0.999995	CAG	CAG	0.999725	CNAG	CNAG	CAG	CAG	CAG	CAG
CAG	CAG	1	CAG	CAG	1	CAG	CAG	CAG	CAG	CAG	CAG
CAG	CAG	1	CAG	CAG	0.999999	CAG	CAG	CNAG	CNAG	CNAG	CNAG
CAG	CAG	1	CAG	CAG	0.999949	CNAG	CNAG	CNAG	CNAG	CNAG	CAG
CAG	CAG	1	CAG	CAG	1	CAG	CNAG	CNAG	CNAG	CNAG	CNAG
CAG	CAG	0.9995	CAG	CAG	0.999881	CNAG	CNAG	CAG	CAG	CAG	CAG
CAG	CAG	0.99975	CAG	CAG	0.999495	CNAG	CNAG	CAG	CAG	CAG	CAG
CAG	CNAG	0.959505	CAG	CAG	0.82079	CNAG	CNAG	CNAG	CAG	CNAG	CNAG
CAG	CAG	1	CAG	CAG	1	CAG	CAG	CAG	CAG	CNAG	CAG
CAG	CAG	1	CAG	CAG	0.999999	CNAG	CNAG	CNAG	CNAG	CAG	CAG
CAG	CAG	0.999976	CAG	CAG	0.804914	CNAG	CNAG	CNAG	CNAG	CNAG	CNAG
CAG	CAG	0.999637	CAG	CAG	0.999269	CAG	CAG	CAG	CAG	CAG	CAG
CAG	CAG	0.999572	CAG	CAG	0.999975	CNAG	CNAG	CAG	CAG	CNAG	CNAG
CAG	CAG	0.999973	CAG	CAG	1	CAG	CAG	CAG	CAG	CNAG	CNAG
CAG	CAG	0.999956	CAG	CAG	0.999526	CNAG	CNAG	CNAG	CAG	CAG	CAG
CAG	CAG	1	CAG	CAG	0.997694	CNAG	CNAG	CAG	CNAG	CAG	CAG
CAG	CAG	1	CAG	CAG	1	CNAG	CNAG	CNAG	CNAG	CNAG	CAG
CAG	CAG	0.999981	CAG	CNAG	0.563592	CNAG	CNAG	CAG	CNAG	CAG	CAG
CAG	CAG	0.997395	CAG	CNAG	0.883801	CAG	CAG	CAG	CAG	CAG	CAG
CAG	CAG	0.787868	CAG	CAG	0.728367	CAG	CAG	CNAG	CNAG	CNAG	CNAG
CAG	CAG	0.999878	CAG	CAG	0.968991	CNAG	CNAG	CAG	CAG	CNAG	CNAG
CAG	CAG	1	CAG	CAG	0.999997	CAG	CAG	CNAG	CNAG	CAG	CAG
CAG	CAG	0.558755	CAG	CNAG	0.973677	CAG	CAG	CNAG	CNAG	CAG	CAG
CAG	CAG	1	CAG	CAG	0.999987	CAG	CAG	CNAG	CAG	CAG	CAG
CAG	CAG	0.999993	CAG	CAG	0.999906	CNAG	CNAG	CAG	CAG	CNAG	CNAG
CAG	CAG	1	CAG	CAG	1	CNAG	CNAG	CNAG	CAG	CNAG	CNAG
CAG	CNAG	0.892605	CAG	CAG	0.684766	CAG	CAG	CAG	CAG	CNAG	CNAG
CAG	CAG	0.999992	CAG	CAG	0.981826	CAG	CAG	CAG	CAG	CAG	CAG
CAG	CAG	1	CAG	CAG	0.999999	CAG	CAG	CNAG	CNAG	CAG	CAG
CAG	CAG	1	CAG	CAG	0.999827	CNAG	CNAG	CAG	CAG	CNAG	CNAG
CAG	CAG	1	CAG	CAG	1	CAG	CAG	CNAG	CNAG	CNAG	CNAG
CAG	CAG	1	CAG	CAG	1	CAG	CAG	CAG	CAG	CNAG	CNAG
CAG	CAG	0.999995	CAG	CAG	0.999779	CNAG	CNAG	CAG	CAG	CAG	CAG
CAG	CAG	0.959456	CAG	CAG	0.994435	CAG	CAG	CAG	CAG	CNAG	CNAG
CAG	CAG	1	CAG	CAG	0.999559	CNAG	CAG	CNAG	CNAG	CNAG	CNAG
CAG	CNAG	0.901787	CAG	CAG	0.757912	CNAG	CNAG	CAG	CAG	CNAG	CNAG
CAG	CAG	0.999039	CAG	CAG	0.981956	CNAG	CNAG	CAG	CNAG	CAG	CAG
CAG	CAG	0.999992	CAG	CAG	0.999781	CNAG	CAG	CAG	CAG	CNAG	CNAG
CAG	CAG	1	CAG	CAG	1	CAG	CAG	CAG	CAG	CNAG	CNAG
CAG	CAG	0.998309	CAG	CAG	0.985132	CNAG	CNAG	CNAG	CNAG	CAG	CAG
CAG	CAG	0.999994	CAG	CAG	0.999986	CNAG	CNAG	CAG	CAG	CAG	CAG
CAG	CAG	1	CAG	CAG	1	CAG	CAG	CNAG	CNAG	CAG	CAG
CAG	CAG	0.999842	CAG	CAG	0.99857	CNAG	CNAG	CNAG	CNAG	CNAG	CNAG
CAG	CAG	1	CAG	CAG	0.999993	CAG	CAG	CAG	CAG	CNAG	CNAG
CAG	CAG	0.999985	CAG	CAG	0.999273	CNAG	CNAG	CAG	CAG	CAG	CAG
CAG	CAG	1	CAG	CAG	1	CNAG	CAG	CAG	CAG	CNAG	CNAG
CAG	CAG	1	CAG	CAG	0.999945	CNAG	CNAG	CAG	CAG	CAG	CAG
CAG	CAG	0.99999	CAG	CAG	0.999999	CAG	CAG	CAG	CAG	CAG	CAG
CAG	CAG	1	CAG	CAG	1	CAG	CAG	CNAG	CNAG	CNAG	CNAG
CAG	CAG	1	CAG	CAG	1	CNAG	CNAG	CAG	CAG	CAG	CAG
CAG	CAG	1	CAG	CAG	0.999999	CAG	CAG	CAG	CNAG	CNAG	CNAG
CAG	CAG	1	CAG	CAG	1	CAG	CAG	CNAG	CAG	CAG	CAG
CAG	CAG	1	CAG	CAG	0.999999	CNAG	CNAG	CAG	CAG	CNAG	CNAG
CAG	CAG	1	CAG	CAG	0.999931	CAG	CAG	CNAG	CNAG	CAG	CNAG
CAG	CNAG	0.858204	CAG	CAG	0.99359	CAG	CAG	CAG	CAG	CNAG	CNAG
CAG	CAG	0.995011	CAG	CAG	0.999514	CAG	CAG	CAG	CAG	CNAG	CNAG
CAG	CAG	0.999999	CAG	CAG	1	CNAG	CNAG	CAG	CAG	CNAG	CNAG
CAG	CAG	1	CAG	CAG	0.999986	CNAG	CNAG	CAG	CAG	CAG	CAG
CAG	CAG	1	CAG	CAG	0.999945	CNAG	CAG	CAG	CAG	CNAG	CNAG
CAG	CAG	0.999563	CAG	CAG	0.999998	CAG	CNAG	CAG	CAG	CNAG	CNAG
CAG	CAG	0.968495	CAG	CAG	0.999926	CAG	CAG	CNAG	CAG	CNAG	CNAG
CAG	CAG	1	CAG	CAG	0.999979	CNAG	CNAG	CAG	CAG	CAG	CNAG
CAG	CAG	0.999796	CAG	CAG	0.959284	CAG	CAG	CNAG	CNAG	CNAG	CNAG
CAG	CAG	0.999994	CAG	CAG	0.999995	CAG	CAG	CAG	CAG	CNAG	CNAG
CAG	CAG	0.986417	CAG	CAG	0.842121	CNAG	CNAG	CNAG	CNAG	CAG	CAG
CAG	CNAG	0.993233	CAG	CNAG	0.746625	CNAG	CNAG	CNAG	CNAG	CAG	CAG
CAG	CNAG	0.829207	CAG	CAG	0.503711	CAG	CAG	CAG	CAG	CAG	CAG
CAG	CAG	0.99984	CAG	CNAG	0.767544	CAG	CAG	CAG	CNAG	CAG	CAG
CAG	CAG	1	CAG	CAG	1	CNAG	CNAG	CNAG	CNAG	CAG	CAG
CAG	CAG	0.999999	CAG	CAG	0.999998	CAG	CAG	CAG	CAG	CNAG	CNAG
CAG	CAG	1	CAG	CAG	1	CNAG	CNAG	CAG	CAG	CAG	CAG
CAG	CAG	1	CAG	CAG	0.999887	CAG	CNAG	CAG	CAG	CAG	CAG
CAG	CAG	0.999035	CAG	CAG	0.999904	CAG	CAG	CNAG	CNAG	CNAG	CAG
CAG	CAG	1	CAG	CAG	1	CAG	CAG	CAG	CAG	CNAG	CNAG
CAG	CAG	1	CAG	CAG	1	CNAG	CNAG	CNAG	CNAG	CNAG	CNAG
CAG	CAG	1	CAG	CAG	0.999998	CAG	CAG	CNAG	CNAG	CNAG	CNAG
CAG	CAG	0.999144	CAG	CAG	0.996313	CNAG	CNAG	CAG	CNAG	CNAG	CNAG
CAG	CAG	1	CAG	CAG	0.999991	CAG	CNAG	CNAG	CNAG	CNAG	CNAG
CAG	CAG	0.999999	CAG	CAG	0.999998	CAG	CNAG	CNAG	CAG	CNAG	CNAG
CAG	CAG	0.998918	CAG	CAG	0.999671	CNAG	CNAG	CAG	CAG	CAG	CAG
CAG	CAG	0.981818	CAG	CAG	0.969169	CAG	CNAG	CNAG	CAG	CNAG	CNAG
CAG	CAG	0.969107	CAG	CNAG	0.916155	CNAG	CNAG	CNAG	CNAG	CNAG	CNAG
CAG	CAG	0.999825	CAG	CAG	0.509392	CAG	CAG	CAG	CNAG	CNAG	CNAG
CAG	CAG	0.999999	CAG	CAG	0.999997	CAG	CAG	CNAG	CNAG	CAG	CAG
CAG	CAG	0.999996	CAG	CAG	0.999988	CAG	CAG	CNAG	CNAG	CAG	CAG
CAG	CAG	0.999999	CAG	CAG	0.999998	CAG	CAG	CAG	CNAG	CAG	CAG
CAG	CAG	0.976003	CAG	CAG	0.97979	CNAG	CNAG	CAG	CAG	CAG	CAG
CAG	CAG	1	CAG	CAG	0.998957	CAG	CAG	CAG	CAG	CNAG	CNAG
CAG	CAG	0.999999	CAG	CAG	1	CAG	CAG	CAG	CAG	CAG	CAG
CAG	CAG	0.999999	CAG	CAG	1	CAG	CAG	CNAG	CAG	CNAG	CNAG
CAG	CAG	0.999999	CAG	CAG	0.999617	CAG	CAG	CAG	CNAG	CAG	CNAG
CAG	CNAG	0.547158	CAG	CNAG	0.975095	CAG	CNAG	CNAG	CNAG	CNAG	CNAG
CAG	CAG	0.999999	CAG	CAG	0.999703	CNAG	CNAG	CNAG	CNAG	CNAG	CNAG
CAG	CAG	0.999998	CAG	CAG	0.999942	CNAG	CNAG	CNAG	CNAG	CNAG	CNAG
CAG	CAG	1	CAG	CAG	1	CNAG	CNAG	CNAG	CNAG	CAG	CAG
CAG	CAG	0.993788	CAG	CAG	0.999954	CAG	CAG	CAG	CNAG	CNAG	CNAG
CAG	CAG	1	CAG	CAG	0.999942	CNAG	CNAG	CNAG	CAG	CNAG	CAG
CAG	CAG	1	CAG	CAG	0.999996	CNAG	CAG	CNAG	CNAG	CAG	CAG
CAG	CAG	1	CAG	CAG	1	CAG	CAG	CNAG	CNAG	CNAG	CNAG
CAG	CAG	0.96582	CAG	CAG	0.811712	CNAG	CNAG	CAG	CAG	CAG	CAG
CAG	CAG	1	CAG	CAG	1	CAG	CAG	CNAG	CNAG	CNAG	CNAG
CAG	CNAG	0.999579	CAG	CNAG	0.999993	CAG	CAG	CNAG	CNAG	CAG	CAG
CAG	CAG	0.971888	CAG	CAG	0.999966	CNAG	CNAG	CNAG	CNAG	CNAG	CAG
CAG	CAG	0.972337	CAG	CAG	0.934649	CNAG	CNAG	CAG	CAG	CNAG	CNAG
CAG	CAG	0.999914	CAG	CAG	0.997357	CNAG	CAG	CNAG	CNAG	CNAG	CAG
CAG	CAG	0.999967	CAG	CAG	0.9986	CAG	CNAG	CNAG	CAG	CNAG	CNAG
CAG	CAG	0.999837	CAG	CAG	0.99995	CAG	CNAG	CAG	CAG	CNAG	CNAG
CAG	CNAG	0.999633	CAG	CNAG	0.981168	CAG	CAG	CAG	CAG	CNAG	CNAG
CAG	CAG	1	CAG	CAG	0.998387	CNAG	CNAG	CAG	CAG	CNAG	CNAG
CAG	CAG	0.999999	CAG	CAG	0.999954	CAG	CAG	CNAG	CNAG	CAG	CAG
CAG	CAG	0.887433	CAG	CAG	0.564502	CAG	CAG	CNAG	CNAG	CAG	CNAG
CAG	CAG	1	CAG	CAG	1	CAG	CAG	CNAG	CNAG	CAG	CAG
CAG	CAG	0.999949	CAG	CAG	0.997204	CAG	CAG	CAG	CAG	CAG	CAG
CAG	CAG	0.988845	CAG	CNAG	0.997176	CAG	CAG	CAG	CAG	CAG	CAG
CAG	CAG	0.659961	CAG	CAG	0.794452	CNAG	CNAG	CNAG	CNAG	CNAG	CNAG
CAG	CAG	0.999999	CAG	CAG	0.999956	CAG	CAG	CAG	CAG	CNAG	CAG
CAG	CAG	0.997732	CAG	CAG	0.877723	CNAG	CNAG	CNAG	CNAG	CNAG	CNAG
CAG	CAG	1	CAG	CAG	0.999985	CAG	CAG	CAG	CAG	CAG	CAG
CAG	CAG	1	CAG	CAG	1	CNAG	CNAG	CNAG	CNAG	CNAG	CNAG
CAG	CAG	1	CAG	CAG	1	CNAG	CNAG	CNAG	CNAG	CAG	CAG
CAG	CAG	0.894237	CAG	CAG	0.74051	CNAG	CNAG	CNAG	CAG	CNAG	CNAG
CAG	CAG	0.999928	CAG	CAG	0.999344	CAG	CAG	CAG	CAG	CAG	CAG
CAG	CAG	0.999996	CAG	CAG	0.999299	CNAG	CNAG	CAG	CAG	CNAG	CNAG
CAG	CAG	1	CAG	CAG	0.999685	CAG	CAG	CNAG	CNAG	CNAG	CNAG
CAG	CAG	1	CAG	CAG	1	CNAG	CNAG	CAG	CAG	CAG	CAG
CAG	CAG	0.865753	CAG	CAG	0.651352	CAG	CAG	CAG	CAG	CAG	CAG
CAG	CAG	0.999999	CAG	CAG	0.999991	CAG	CNAG	CAG	CNAG	CAG	CAG
CAG	CAG	0.997838	CAG	CAG	0.999967	CAG	CAG	CNAG	CNAG	CAG	CAG
CAG	CAG	1	CAG	CAG	1	CNAG	CAG	CAG	CAG	CAG	CAG
CAG	CAG	0.998977	CAG	CAG	0.994347	CNAG	CNAG	CAG	CAG	CNAG	CNAG
CAG	CAG	0.999998	CAG	CAG	0.999991	CAG	CAG	CNAG	CNAG	CAG	CAG
CAG	CAG	0.77037	CAG	CNAG	0.998022	CNAG	CNAG	CAG	CAG	CAG	CAG
CAG	CAG	1	CAG	CAG	1	CAG	CAG	CAG	CNAG	CNAG	CNAG
CAG	CAG	0.999999	CAG	CAG	1	CAG	CAG	CAG	CAG	CNAG	CNAG
CAG	CAG	1	CAG	CAG	0.999994	CNAG	CAG	CAG	CAG	CNAG	CNAG
CAG	CAG	1	CAG	CAG	1	CNAG	CAG	CAG	CNAG	CAG	CAG
CAG	CAG	0.99979	CAG	CAG	0.999654	CNAG	CAG	CAG	CNAG	CAG	CNAG
CAG	CNAG	0.833387	CAG	CAG	0.650818	CAG	CAG	CAG	CAG	CNAG	CNAG
CAG	CAG	0.99999	CAG	CAG	0.999903	CNAG	CNAG	CNAG	CNAG	CAG	CAG
CAG	CAG	0.999987	CAG	CAG	0.997725	CNAG	CNAG	CAG	CAG	CAG	CAG
CAG	CAG	0.61327	CAG	CNAG	0.69412	CNAG	CNAG	CNAG	CNAG	CAG	CAG
CAG	CAG	0.955699	CAG	CAG	0.98318	CNAG	CNAG	CNAG	CNAG	CAG	CAG
CAG	CAG	0.997999	CAG	CAG	0.772286	CNAG	CNAG	CAG	CAG	CAG	CAG
CAG	CAG	0.999986	CAG	CAG	0.999929	CNAG	CNAG	CAG	CAG	CAG	CAG
CAG	CAG	1	CAG	CAG	0.999967	CAG	CAG	CAG	CAG	CNAG	CNAG
CAG	CAG	0.999999	CAG	CAG	0.999976	CNAG	CNAG	CNAG	CNAG	CNAG	CNAG
CAG	CAG	1	CAG	CAG	0.999991	CNAG	CNAG	CAG	CAG	CNAG	CNAG
CAG	CAG	1	CAG	CAG	1	CAG	CAG	CAG	CAG	CAG	CAG
CAG	CAG	1	CAG	CAG	0.999999	CAG	CAG	CAG	CNAG	CNAG	CNAG
CAG	CAG	0.995507	CAG	CAG	0.988996	CNAG	CNAG	CNAG	CNAG	CNAG	CAG
CAG	CAG	0.999995	CAG	CAG	0.999952	CNAG	CAG	CNAG	CNAG	CAG	CAG
CAG	CAG	1	CAG	CAG	0.999999	CNAG	CNAG	CNAG	CNAG	CNAG	CNAG
CAG	CAG	0.999968	CAG	CAG	0.999999	CNAG	CNAG	CNAG	CAG	CAG	CAG
CAG	CAG	0.999996	CAG	CAG	1	CAG	CAG	CNAG	CNAG	CAG	CAG
CAG	CAG	1	CAG	CAG	0.999976	CNAG	CNAG	CNAG	CNAG	CAG	CAG
CAG	CAG	0.999999	CAG	CAG	1	CAG	CAG	CNAG	CAG	CNAG	CNAG
CAG	CAG	0.999996	CAG	CAG	1	CNAG	CNAG	CNAG	CNAG	CAG	CAG
CAG	CAG	0.999999	CAG	CAG	0.998882	CNAG	CNAG	CNAG	CNAG	CAG	CAG
CAG	CAG	0.999999	CAG	CAG	0.999998	CAG	CNAG	CNAG	CNAG	CAG	CAG
CAG	CAG	1	CAG	CAG	0.999997	CAG	CAG	CNAG	CNAG	CNAG	CNAG
CAG	CAG	0.999996	CAG	CAG	0.999815	CNAG	CNAG	CAG	CNAG	CNAG	CAG
CAG	CAG	0.997866	CAG	CAG	0.99992	CNAG	CNAG	CNAG	CNAG	CAG	CNAG
CAG	CAG	0.996275	CAG	CAG	0.999306	CNAG	CNAG	CNAG	CNAG	CNAG	CNAG
CAG	CAG	0.999126	CAG	CAG	0.943937	CAG	CAG	CNAG	CNAG	CAG	CAG
CAG	CAG	0.989594	CAG	CNAG	0.735546	CAG	CAG	CNAG	CNAG	CNAG	CNAG
CAG	CAG	0.999991	CAG	CAG	0.999501	CAG	CNAG	CNAG	CNAG	CNAG	CAG
CAG	CAG	1	CAG	CAG	1	CAG	CAG	CNAG	CNAG	CAG	CAG
CAG	CAG	1	CAG	CAG	0.999986	CAG	CAG	CNAG	CNAG	CAG	CNAG
CAG	CAG	0.999709	CAG	CAG	0.998568	CNAG	CNAG	CNAG	CNAG	CAG	CAG
CAG	CAG	0.999128	CAG	CAG	0.994189	CNAG	CNAG	CAG	CNAG	CAG	CAG
CAG	CAG	1	CAG	CAG	0.999999	CAG	CAG	CAG	CAG	CNAG	CNAG
CAG	CAG	1	CAG	CAG	1	CAG	CAG	CAG	CAG	CNAG	CNAG
CAG	CAG	1	CAG	CAG	1	CNAG	CAG	CAG	CAG	CAG	CAG
CAG	CAG	0.990379	CAG	CAG	0.99998	CAG	CAG	CNAG	CNAG	CNAG	CNAG
CAG	CAG	0.999956	CAG	CAG	0.993316	CNAG	CNAG	CAG	CAG	CNAG	CNAG
CAG	CAG	0.999988	CAG	CAG	0.999034	CNAG	CNAG	CAG	CAG	CAG	CAG
CAG	CAG	1	CAG	CAG	1	CNAG	CNAG	CNAG	CNAG	CNAG	CNAG
CAG	CAG	1	CAG	CAG	1	CAG	CAG	CNAG	CNAG	CAG	CAG
CAG	CAG	0.99973	CAG	CAG	0.999864	CAG	CAG	CNAG	CNAG	CNAG	CNAG
CAG	CAG	1	CAG	CAG	1	CAG	CAG	CNAG	CAG	CAG	CAG
CAG	CAG	0.999966	CAG	CAG	0.976354	CAG	CAG	CNAG	CNAG	CAG	CAG
CAG	CAG	1	CAG	CAG	1	CNAG	CNAG	CAG	CAG	CNAG	CAG
CAG	CAG	1	CAG	CAG	0.985826	CAG	CAG	CAG	CAG	CAG	CAG
CAG	CAG	0.999982	CAG	CAG	0.998939	CNAG	CAG	CNAG	CNAG	CAG	CAG
CAG	CAG	0.985959	CAG	CAG	0.718252	CAG	CAG	CAG	CAG	CAG	CAG
CAG	CAG	0.999993	CAG	CAG	0.99903	CNAG	CNAG	CAG	CAG	CNAG	CNAG
CAG	CAG	0.997232	CAG	CAG	0.999652	CAG	CAG	CAG	CNAG	CAG	CAG
CAG	CAG	0.999998	CAG	CAG	0.999744	CNAG	CNAG	CAG	CAG	CAG	CNAG
CAG	CAG	0.999996	CAG	CAG	1	CNAG	CAG	CNAG	CNAG	CAG	CAG
CAG	CAG	0.999737	CAG	CAG	0.999714	CAG	CAG	CNAG	CNAG	CNAG	CNAG
CAG	CAG	1	CAG	CAG	0.999997	CAG	CNAG	CAG	CAG	CNAG	CNAG
CAG	CAG	0.999981	CAG	CAG	0.999991	CAG	CAG	CNAG	CNAG	CAG	CAG
CAG	CAG	0.999879	CAG	CAG	0.972071	CNAG	CNAG	CAG	CAG	CNAG	CNAG
CAG	CAG	1	CAG	CAG	0.999999	CNAG	CNAG	CNAG	CNAG	CNAG	CNAG
CAG	CAG	0.99996	CAG	CAG	0.999943	CNAG	CNAG	CNAG	CNAG	CAG	CNAG
CAG	CAG	0.572275	CAG	CAG	0.935963	CNAG	CNAG	CAG	CAG	CAG	CAG
CAG	CAG	1	CAG	CAG	1	CNAG	CNAG	CNAG	CNAG	CNAG	CAG
CAG	CAG	0.999999	CAG	CAG	0.999956	CNAG	CNAG	CNAG	CNAG	CNAG	CNAG
CAG	CAG	0.999937	CAG	CAG	0.992302	CAG	CAG	CAG	CNAG	CAG	CAG
CAG	CAG	0.997562	CAG	CAG	0.788199	CAG	CAG	CNAG	CNAG	CNAG	CNAG
CAG	CAG	1	CAG	CAG	1	CAG	CAG	CAG	CAG	CNAG	CNAG
CAG	CAG	1	CAG	CAG	0.999996	CNAG	CNAG	CNAG	CNAG	CNAG	CAG
CAG	CAG	1	CAG	CAG	0.999996	CAG	CAG	CAG	CAG	CAG	CAG
CAG	CAG	0.996735	CAG	CAG	0.805898	CAG	CAG	CAG	CAG	CNAG	CNAG
CAG	CAG	1	CAG	CAG	0.992366	CAG	CAG	CNAG	CAG	CAG	CAG
CAG	CAG	0.998541	CAG	CAG	0.857023	CAG	CAG	CAG	CAG	CAG	CAG
CAG	CAG	0.915566	CAG	CAG	0.931965	CAG	CAG	CAG	CAG	CAG	CAG
CAG	CAG	0.999756	CAG	CAG	0.99991	CNAG	CNAG	CNAG	CNAG	CAG	CAG
CAG	CAG	0.999999	CAG	CAG	1	CAG	CAG	CAG	CAG	CAG	CAG
CAG	CNAG	0.938401	CAG	CAG	0.973381	CNAG	CNAG	CAG	CAG	CNAG	CNAG
CAG	CAG	0.999936	CAG	CAG	0.982569	CNAG	CNAG	CAG	CAG	CNAG	CAG
CAG	CAG	0.999894	CAG	CAG	0.998366	CNAG	CNAG	CAG	CAG	CAG	CAG
CAG	CAG	0.999999	CAG	CAG	0.99991	CAG	CAG	CAG	CAG	CNAG	CNAG
CAG	CAG	1	CAG	CAG	1	CNAG	CAG	CAG	CAG	CNAG	CNAG
CAG	CAG	1	CAG	CAG	1	CNAG	CNAG	CNAG	CNAG	CAG	CAG
CAG	CAG	0.88631	CAG	CNAG	0.820805	CAG	CNAG	CNAG	CNAG	CNAG	CAG
CAG	CAG	1	CAG	CAG	0.999998	CNAG	CAG	CAG	CAG	CAG	CAG
CAG	CAG	0.999998	CAG	CAG	0.987766	CAG	CAG	CNAG	CAG	CAG	CAG
CAG	CAG	1	CAG	CAG	0.9997	CAG	CAG	CAG	CAG	CAG	CAG
CAG	CAG	1	CAG	CAG	0.999999	CAG	CAG	CNAG	CNAG	CNAG	CNAG
CAG	CAG	1	CAG	CAG	0.999965	CAG	CAG	CNAG	CNAG	CNAG	CNAG
CAG	CNAG	0.99872	CAG	CNAG	0.998677	CNAG	CAG	CNAG	CNAG	CAG	CAG
CAG	CAG	1	CAG	CAG	0.999813	CNAG	CNAG	CNAG	CNAG	CAG	CAG
CAG	CAG	1	CAG	CAG	1	CAG	CAG	CNAG	CNAG	CAG	CAG
CAG	CAG	0.995272	CAG	CNAG	0.71794	CAG	CAG	CNAG	CNAG	CNAG	CAG
CAG	CAG	1	CAG	CAG	0.999999	CNAG	CNAG	CAG	CAG	CNAG	CAG
CAG	CAG	0.999995	CAG	CAG	0.999994	CNAG	CNAG	CAG	CAG	CNAG	CNAG
CAG	CNAG	0.842641	CAG	CNAG	0.697116	CAG	CAG	CNAG	CNAG	CAG	CAG
CAG	CAG	0.999854	CAG	CAG	0.99993	CNAG	CNAG	CAG	CAG	CAG	CAG
CAG	CAG	0.999995	CAG	CAG	0.999976	CNAG	CAG	CAG	CAG	CNAG	CAG
CAG	CAG	1	CAG	CAG	1	CNAG	CNAG	CAG	CAG	CNAG	CNAG
CAG	CAG	0.542207	CAG	CAG	0.996326	CAG	CAG	CAG	CAG	CAG	CAG
CAG	CAG	0.989755	CAG	CAG	0.999757	CNAG	CNAG	CAG	CAG	CAG	CAG
CAG	CAG	0.99998	CAG	CAG	0.999953	CAG	CAG	CAG	CAG	CAG	CAG
CAG	CAG	0.738314	CAG	CAG	0.57269	CNAG	CAG	CAG	CAG	CNAG	CNAG
CAG	CAG	0.999952	CAG	CAG	0.997375	CNAG	CNAG	CNAG	CNAG	CAG	CAG
CAG	CAG	0.999886	CAG	CAG	0.995583	CNAG	CNAG	CNAG	CNAG	CAG	CAG
CAG	CAG	1	CAG	CAG	0.999998	CNAG	CNAG	CAG	CNAG	CAG	CAG
CAG	CAG	0.999997	CAG	CAG	0.996996	CNAG	CNAG	CAG	CAG	CAG	CAG
CAG	CAG	1	CAG	CAG	1	CAG	CAG	CNAG	CNAG	CAG	CAG
CAG	CAG	1	CAG	CAG	1	CAG	CNAG	CAG	CAG	CNAG	CNAG
CAG	CAG	0.997682	CAG	CAG	0.728072	CNAG	CAG	CNAG	CNAG	CNAG	CNAG
CAG	CAG	0.999825	CAG	CNAG	0.90568	CAG	CAG	CAG	CAG	CNAG	CNAG
CAG	CAG	0.999944	CAG	CAG	0.966443	CAG	CAG	CNAG	CAG	CAG	CAG
CAG	CAG	0.999296	CAG	CAG	0.981046	CAG	CAG	CNAG	CNAG	CNAG	CNAG
CAG	CNAG	0.79413	CAG	CNAG	0.679768	CNAG	CNAG	CNAG	CNAG	CNAG	CNAG
CAG	CAG	1	CAG	CAG	0.999931	CAG	CAG	CAG	CAG	CAG	CAG
CAG	CAG	0.999999	CAG	CAG	1	CAG	CAG	CNAG	CNAG	CAG	CAG
CAG	CAG	0.999999	CAG	CAG	1	CNAG	CNAG	CNAG	CNAG	CNAG	CNAG
CAG	CAG	0.999741	CAG	CAG	0.716722	CAG	CAG	CNAG	CNAG	CAG	CAG
CAG	CAG	0.99999	CAG	CAG	0.999605	CAG	CAG	CAG	CAG	CAG	CAG
CAG	CAG	0.991759	CAG	CAG	0.999383	CAG	CAG	CNAG	CNAG	CNAG	CNAG
CAG	CAG	1	CAG	CAG	1	CAG	CAG	CNAG	CNAG	CNAG	CNAG
CAG	CAG	1	CAG	CAG	0.99993	CAG	CNAG	CNAG	CNAG	CAG	CAG
CAG	CAG	1	CAG	CAG	1	CAG	CAG	CAG	CNAG	CAG	CAG
CAG	CAG	0.999867	CAG	CAG	0.999208	CNAG	CNAG	CNAG	CNAG	CNAG	CNAG
CAG	CAG	0.989663	CAG	CAG	0.506889	CNAG	CNAG	CNAG	CNAG	CNAG	CNAG
CAG	CAG	0.999999	CAG	CAG	0.999974	CNAG	CNAG	CAG	CAG	CAG	CAG
CAG	CAG	1	CAG	CAG	1	CAG	CAG	CAG	CAG	CAG	CAG
CAG	CAG	0.999937	CAG	CAG	0.999299	CNAG	CNAG	CAG	CAG	CNAG	CNAG
CAG	CAG	1	CAG	CAG	1	CNAG	CNAG	CNAG	CNAG	CNAG	CNAG
CAG	CAG	0.999999	CAG	CAG	0.999998	CAG	CAG	CNAG	CNAG	CAG	CAG
CAG	CAG	1	CAG	CAG	1	CNAG	CAG	CNAG	CNAG	CAG	CAG
CAG	CAG	0.999999	CAG	CAG	0.998085	CNAG	CNAG	CAG	CAG	CAG	CAG
CAG	CAG	1	CAG	CAG	0.999997	CNAG	CNAG	CAG	CAG	CAG	CAG
CAG	CAG	0.954117	CAG	CNAG	0.947833	CNAG	CNAG	CNAG	CNAG	CNAG	CAG
CAG	CAG	0.991207	CAG	CAG	0.965694	CAG	CAG	CAG	CAG	CAG	CAG
CAG	CAG	0.999999	CAG	CAG	0.999908	CNAG	CNAG	CNAG	CNAG	CNAG	CNAG
CAG	CAG	1	CAG	CAG	1	CAG	CAG	CNAG	CNAG	CNAG	CNAG
CAG	CNAG	0.999705	CAG	CNAG	0.989236	CNAG	CAG	CAG	CAG	CNAG	CNAG
CAG	CAG	1	CAG	CAG	0.999994	CAG	CAG	CAG	CAG	CAG	CAG
CAG	CAG	1	CAG	CAG	1	CNAG	CNAG	CNAG	CNAG	CAG	CAG
CAG	CAG	1	CAG	CAG	1	CAG	CAG	CNAG	CNAG	CAG	CAG
CAG	CNAG	0.967249	CAG	CNAG	0.836143	CAG	CAG	CNAG	CNAG	CNAG	CNAG
CAG	CAG	0.999883	CAG	CAG	0.987978	CNAG	CNAG	CAG	CAG	CAG	CAG
CAG	CAG	1	CAG	CAG	0.999993	CNAG	CAG	CAG	CAG	CAG	CAG
CAG	CAG	0.8472	CAG	CAG	0.543972	CAG	CAG	CAG	CAG	CNAG	CNAG
CAG	CAG	1	CAG	CAG	0.995401	CAG	CAG	CAG	CAG	CNAG	CAG
CAG	CAG	0.999999	CAG	CAG	0.999998	CNAG	CNAG	CNAG	CNAG	CNAG	CNAG
CAG	CAG	0.999984	CAG	CAG	0.999709	CNAG	CNAG	CNAG	CNAG	CNAG	CNAG
CAG	CAG	1	CAG	CAG	0.999993	CAG	CAG	CAG	CAG	CAG	CAG
CAG	CAG	1	CAG	CAG	0.999999	CNAG	CNAG	CNAG	CNAG	CNAG	CNAG
CAG	CAG	0.999317	CAG	CAG	0.652509	CNAG	CNAG	CNAG	CNAG	CAG	CAG
CAG	CAG	0.999997	CAG	CAG	0.99921	CAG	CNAG	CAG	CAG	CAG	CAG
CAG	CAG	0.999777	CAG	CAG	0.806817	CAG	CAG	CAG	CAG	CNAG	CNAG
CAG	CAG	1	CAG	CAG	1	CNAG	CNAG	CAG	CAG	CAG	CAG
CAG	CAG	0.647674	CAG	CNAG	0.95799	CNAG	CNAG	CAG	CAG	CAG	CAG
CAG	CAG	0.999975	CAG	CAG	0.999985	CNAG	CNAG	CAG	CAG	CNAG	CNAG
CAG	CAG	0.991723	CAG	CNAG	0.809888	CAG	CAG	CNAG	CNAG	CAG	CAG
CAG	CAG	1	CAG	CAG	0.999981	CNAG	CNAG	CNAG	CNAG	CAG	CAG
CAG	CAG	0.999915	CAG	CAG	0.999256	CAG	CAG	CAG	CNAG	CAG	CAG
CAG	CAG	0.999998	CAG	CAG	0.999968	CNAG	CNAG	CNAG	CNAG	CAG	CAG
CAG	CAG	0.999999	CAG	CAG	0.999995	CAG	CNAG	CNAG	CAG	CNAG	CNAG
CAG	CAG	0.999999	CAG	CAG	0.99962	CNAG	CNAG	CAG	CAG	CNAG	CNAG
CAG	CAG	0.999999	CAG	CAG	0.999696	CAG	CAG	CAG	CAG	CNAG	CNAG
CAG	CAG	0.999998	CAG	CAG	0.998323	CNAG	CNAG	CNAG	CNAG	CAG	CAG
CAG	CAG	0.999949	CAG	CNAG	0.852181	CAG	CNAG	CAG	CAG	CAG	CAG
CAG	CAG	0.999999	CAG	CAG	0.999999	CAG	CAG	CAG	CAG	CNAG	CNAG
CAG	CAG	0.953504	CAG	CAG	0.990154	CNAG	CNAG	CAG	CAG	CAG	CAG
CAG	CAG	0.833782	CAG	CAG	0.942712	CAG	CAG	CNAG	CAG	CNAG	CNAG
CAG	CNAG	0.980841	CAG	CNAG	0.916967	CAG	CNAG	CAG	CNAG	CAG	CAG
CAG	CAG	0.999977	CAG	CAG	0.999718	CNAG	CNAG	CNAG	CNAG	CAG	CAG
CAG	CAG	0.999999	CAG	CAG	0.999933	CNAG	CNAG	CNAG	CNAG	CNAG	CNAG
CAG	CAG	0.999999	CAG	CAG	0.997955	CNAG	CNAG	CNAG	CNAG	CAG	CAG
CAG	CAG	0.999945	CAG	CAG	0.996461	CNAG	CNAG	CNAG	CNAG	CNAG	CNAG
CAG	CAG	0.99998	CAG	CAG	0.990144	CAG	CAG	CAG	CAG	CAG	CAG
CAG	CAG	0.999999	CAG	CAG	0.999998	CAG	CAG	CNAG	CNAG	CAG	CAG
CAG	CAG	1	CAG	CAG	0.999929	CNAG	CNAG	CNAG	CNAG	CAG	CAG
CAG	CAG	1	CAG	CAG	1	CNAG	CAG	CNAG	CNAG	CAG	CAG
CAG	CAG	0.998473	CAG	CAG	0.53743	CNAG	CNAG	CNAG	CNAG	CAG	CAG
CAG	CAG	0.999998	CAG	CAG	0.999864	CNAG	CNAG	CNAG	CAG	CNAG	CNAG
CAG	CAG	0.999765	CAG	CAG	0.745808	CAG	CAG	CNAG	CAG	CNAG	CNAG
CAG	CAG	0.999977	CAG	CAG	0.905886	CNAG	CNAG	CAG	CAG	CAG	CAG
CAG	CAG	0.999993	CAG	CAG	0.998919	CNAG	CNAG	CNAG	CNAG	CAG	CAG
CAG	CAG	0.999934	CAG	CAG	0.999528	CNAG	CNAG	CAG	CAG	CNAG	CNAG
CAG	CAG	0.994299	CAG	CNAG	0.727258	CNAG	CNAG	CAG	CAG	CNAG	CNAG
CAG	CAG	0.999144	CAG	CAG	0.999349	CNAG	CAG	CNAG	CNAG	CNAG	CNAG
CAG	CNAG	0.686494	CAG	CNAG	0.930097	CNAG	CAG	CNAG	CAG	CNAG	CNAG
CAG	CAG	0.959114	CAG	CAG	0.803056	CNAG	CNAG	CAG	CAG	CNAG	CNAG
CAG	CAG	0.999202	CAG	CAG	0.999814	CAG	CNAG	CAG	CAG	CAG	CAG
CAG	CNAG	0.981501	CAG	CNAG	0.7482	CAG	CAG	CAG	CAG	CNAG	CNAG
CAG	CAG	0.999994	CAG	CAG	0.999357	CNAG	CNAG	CNAG	CNAG	CNAG	CNAG
CAG	CAG	0.698482	CAG	CAG	0.999991	CNAG	CNAG	CAG	CAG	CNAG	CNAG
CAG	CAG	1	CAG	CAG	1	CNAG	CNAG	CNAG	CAG	CNAG	CNAG
CAG	CAG	0.99979	CAG	CAG	0.975236	CNAG	CNAG	CNAG	CNAG	CAG	CAG
CAG	CAG	0.999998	CAG	CAG	0.99983	CNAG	CNAG	CAG	CNAG	CNAG	CNAG
CAG	CAG	1	CAG	CAG	0.999998	CNAG	CNAG	CAG	CAG	CNAG	CNAG
CAG	CAG	1	CAG	CAG	1	CAG	CAG	CAG	CAG	CNAG	CNAG
CAG	CNAG	0.85711	CAG	CNAG	0.995622	CNAG	CNAG	CNAG	CNAG	CNAG	CAG
CAG	CAG	1	CAG	CAG	0.999998	CNAG	CNAG	CAG	CAG	CAG	CAG
CAG	CAG	0.999999	CAG	CAG	0.999901	CAG	CAG	CAG	CAG	CAG	CAG
CAG	CAG	1	CAG	CAG	0.999999	CNAG	CNAG	CNAG	CAG	CNAG	CNAG
CAG	CAG	0.702116	CAG	CNAG	0.810287	CNAG	CNAG	CAG	CAG	CNAG	CNAG
CAG	CAG	0.999987	CAG	CAG	0.999907	CAG	CAG	CNAG	CNAG	CNAG	CNAG
CAG	CAG	0.977457	CAG	CAG	0.69438	CNAG	CNAG	CNAG	CNAG	CAG	CAG
CAG	CAG	0.999982	CAG	CAG	0.999992	CNAG	CNAG	CNAG	CNAG	CAG	CAG
CAG	CAG	0.999999	CAG	CAG	0.999597	CNAG	CNAG	CAG	CAG	CAG	CAG
CAG	CAG	0.899008	CAG	CAG	0.586977	CAG	CAG	CAG	CAG	CAG	CAG
CAG	CAG	1	CAG	CAG	1	CNAG	CNAG	CNAG	CNAG	CAG	CAG
CAG	CAG	1	CAG	CAG	0.999999	CAG	CAG	CAG	CAG	CAG	CAG
CAG	CAG	0.999938	CAG	CAG	0.999983	CNAG	CNAG	CAG	CAG	CAG	CAG
CAG	CAG	0.999509	CAG	CAG	0.997941	CAG	CAG	CAG	CAG	CAG	CAG
CAG	CAG	0.999967	CAG	CAG	0.999582	CAG	CAG	CAG	CAG	CAG	CAG
CAG	CNAG	0.822573	CAG	CNAG	0.570882	CAG	CAG	CNAG	CAG	CAG	CAG
CAG	CNAG	0.873292	CAG	CNAG	0.979615	CAG	CNAG	CAG	CAG	CAG	CNAG
CAG	CAG	0.992389	CAG	CAG	0.999049	CNAG	CNAG	CAG	CAG	CNAG	CNAG
CAG	CAG	0.999995	CAG	CAG	0.999967	CNAG	CNAG	CAG	CAG	CNAG	CNAG
CAG	CAG	0.99997	CAG	CAG	0.99293	CAG	CAG	CNAG	CNAG	CAG	CAG
CAG	CAG	0.824953	CAG	CAG	0.991547	CAG	CAG	CAG	CAG	CAG	CAG
CAG	CAG	0.999999	CAG	CAG	0.999958	CNAG	CNAG	CAG	CNAG	CAG	CAG
CAG	CAG	0.990153	CAG	CAG	0.999719	CAG	CAG	CNAG	CNAG	CAG	CAG
CAG	CAG	1	CAG	CAG	0.999999	CNAG	CNAG	CNAG	CNAG	CAG	CAG
CAG	CAG	0.999983	CAG	CAG	0.999966	CNAG	CNAG	CNAG	CNAG	CNAG	CNAG
CAG	CAG	0.999879	CAG	CAG	0.967449	CNAG	CNAG	CAG	CAG	CAG	CAG
CAG	CAG	1	CAG	CAG	1	CNAG	CNAG	CAG	CAG	CNAG	CNAG
CAG	CAG	0.999963	CAG	CAG	0.939865	CAG	CAG	CAG	CAG	CAG	CAG
CAG	CNAG	0.997536	CAG	CNAG	0.996219	CAG	CAG	CNAG	CNAG	CNAG	CNAG
CAG	CNAG	0.663355	CAG	CAG	0.640893	CNAG	CNAG	CNAG	CNAG	CAG	CAG
CAG	CAG	0.999964	CAG	CAG	0.999738	CAG	CAG	CNAG	CNAG	CNAG	CNAG
CAG	CAG	0.989448	CAG	CAG	0.996889	CAG	CAG	CAG	CAG	CNAG	CNAG
CAG	CAG	1	CAG	CAG	0.995302	CNAG	CNAG	CNAG	CNAG	CNAG	CNAG
CAG	CAG	0.999999	CAG	CAG	0.99998	CNAG	CNAG	CAG	CAG	CAG	CAG
CAG	CAG	1	CAG	CAG	1	CAG	CAG	CAG	CAG	CAG	CAG
CAG	CAG	0.999997	CAG	CAG	1	CNAG	CNAG	CNAG	CNAG	CNAG	CNAG
CAG	CAG	0.999997	CAG	CAG	0.999806	CNAG	CNAG	CAG	CAG	CAG	CAG
CAG	CAG	0.861674	CAG	CAG	0.995709	CNAG	CNAG	CNAG	CNAG	CAG	CNAG
CAG	CNAG	0.827673	CAG	CNAG	0.706078	CAG	CAG	CAG	CAG	CAG	CAG
CAG	CAG	0.999935	CAG	CAG	0.997423	CAG	CAG	CNAG	CNAG	CNAG	CNAG
CAG	CAG	0.99972	CAG	CAG	0.993911	CNAG	CNAG	CNAG	CNAG	CNAG	CNAG
CAG	CAG	1	CAG	CAG	1	CAG	CAG	CNAG	CNAG	CNAG	CNAG
CAG	CAG	0.997896	CAG	CAG	0.885058	CNAG	CNAG	CNAG	CNAG	CNAG	CNAG
CAG	CAG	1	CAG	CAG	1	CNAG	CNAG	CNAG	CNAG	CAG	CNAG
CAG	CAG	0.999995	CAG	CAG	0.99992	CAG	CAG	CNAG	CNAG	CNAG	CNAG
CAG	CAG	1	CAG	CAG	1	CNAG	CAG	CAG	CAG	CAG	CAG
CAG	CAG	1	CAG	CAG	0.999998	CNAG	CNAG	CAG	CAG	CNAG	CNAG
CAG	CAG	0.68823	CAG	CNAG	0.93601	CNAG	CNAG	CNAG	CAG	CNAG	CNAG
CAG	CAG	0.999944	CAG	CAG	0.999724	CNAG	CAG	CAG	CAG	CNAG	CAG
CAG	CAG	0.999981	CAG	CAG	0.999737	CNAG	CNAG	CAG	CAG	CAG	CNAG
CAG	CAG	0.999999	CAG	CAG	0.999947	CNAG	CNAG	CAG	CAG	CNAG	CNAG
CAG	CAG	0.999996	CAG	CAG	0.999877	CNAG	CNAG	CNAG	CNAG	CAG	CAG
CAG	CNAG	0.514796	CAG	CAG	0.690284	CNAG	CNAG	CAG	CAG	CNAG	CNAG
CAG	CAG	1	CAG	CAG	0.999998	CNAG	CNAG	CNAG	CNAG	CNAG	CNAG
CAG	CAG	0.999989	CAG	CAG	0.999895	CAG	CAG	CAG	CNAG	CNAG	CAG
CAG	CNAG	0.699525	CAG	CNAG	0.889412	CNAG	CNAG	CNAG	CNAG	CNAG	CNAG
CAG	CAG	1	CAG	CAG	1	CNAG	CNAG	CNAG	CNAG	CNAG	CNAG
CAG	CAG	1	CAG	CAG	0.999999	CNAG	CNAG	CAG	CAG	CAG	CAG
CAG	CAG	0.999856	CAG	CAG	0.999739	CAG	CAG	CNAG	CNAG	CAG	CAG
CAG	CAG	0.999999	CAG	CAG	0.999997	CAG	CNAG	CNAG	CNAG	CNAG	CNAG
CAG	CAG	0.999999	CAG	CAG	0.999971	CNAG	CNAG	CAG	CAG	CNAG	CNAG
CAG	CAG	0.985067	CAG	CAG	0.951511	CNAG	CNAG	CNAG	CNAG	CAG	CAG
CAG	CAG	0.999996	CAG	CAG	0.999996	CNAG	CNAG	CAG	CAG	CAG	CAG
CAG	CAG	0.99995	CAG	CAG	0.716976	CAG	CAG	CNAG	CNAG	CAG	CAG
CAG	CNAG	0.999416	CAG	CNAG	0.602803	CNAG	CNAG	CAG	CAG	CAG	CAG
CAG	CAG	0.999749	CAG	CAG	0.995207	CNAG	CNAG	CNAG	CNAG	CAG	CNAG
CAG	CNAG	0.54949	CAG	CAG	0.968655	CNAG	CAG	CAG	CAG	CAG	CAG
CAG	CAG	1	CAG	CAG	0.999999	CNAG	CAG	CAG	CAG	CNAG	CNAG
CAG	CAG	1	CAG	CAG	1	CNAG	CNAG	CNAG	CNAG	CNAG	CNAG
CAG	CAG	0.993098	CAG	CAG	0.999716	CAG	CNAG	CAG	CAG	CNAG	CNAG
CAG	CAG	0.99999	CAG	CAG	0.99999	CAG	CAG	CNAG	CNAG	CAG	CNAG
CAG	CAG	0.99999	CAG	CAG	0.999568	CAG	CAG	CNAG	CAG	CAG	CAG
CAG	CAG	0.999999	CAG	CAG	0.99999	CNAG	CNAG	CAG	CAG	CAG	CAG
CAG	CAG	1	CAG	CAG	0.999999	CAG	CAG	CNAG	CNAG	CAG	CNAG
CAG	CAG	1	CAG	CAG	0.999912	CNAG	CNAG	CNAG	CNAG	CAG	CAG
CAG	CAG	0.999998	CAG	CAG	0.999967	CNAG	CNAG	CAG	CAG	CNAG	CNAG
CAG	CAG	0.999999	CAG	CAG	0.99854	CAG	CAG	CAG	CNAG	CAG	CAG
CAG	CAG	0.999818	CAG	CAG	0.998625	CAG	CAG	CNAG	CAG	CNAG	CNAG
CAG	CAG	1	CAG	CAG	0.999998	CNAG	CNAG	CAG	CAG	CNAG	CNAG
CAG	CAG	0.88057	CAG	CAG	0.984045	CAG	CNAG	CNAG	CNAG	CAG	CAG
CAG	CAG	0.999996	CAG	CAG	0.999164	CNAG	CAG	CAG	CAG	CAG	CAG
CAG	CAG	0.999609	CAG	CAG	0.999548	CNAG	CNAG	CAG	CAG	CAG	CAG
CAG	CAG	0.993249	CAG	CAG	0.999502	CAG	CAG	CNAG	CNAG	CNAG	CNAG
CAG	CAG	0.999484	CAG	CAG	0.999292	CNAG	CAG	CNAG	CNAG	CAG	CAG
CAG	CAG	0.999715	CAG	CAG	0.999434	CAG	CNAG	CAG	CAG	CAG	CAG
CAG	CNAG	0.976022	CAG	CNAG	0.880649	CAG	CAG	CNAG	CNAG	CAG	CAG
CAG	CAG	0.999999	CAG	CAG	0.999988	CNAG	CNAG	CNAG	CNAG	CNAG	CNAG
CAG	CAG	0.999821	CAG	CAG	0.999977	CNAG	CAG	CNAG	CNAG	CAG	CAG
CAG	CAG	0.999974	CAG	CAG	0.999999	CNAG	CNAG	CAG	CAG	CNAG	CNAG
CAG	CAG	0.998379	CAG	CAG	0.993913	CAG	CAG	CNAG	CNAG	CNAG	CNAG
CAG	CAG	1	CAG	CAG	0.999965	CAG	CAG	CNAG	CNAG	CAG	CAG
CAG	CAG	0.999875	CAG	CAG	0.996625	CNAG	CNAG	CAG	CAG	CAG	CAG
CAG	CAG	1	CAG	CAG	1	CAG	CAG	CAG	CNAG	CNAG	CNAG
CAG	CAG	0.999998	CAG	CAG	0.998831	CNAG	CNAG	CAG	CAG	CNAG	CNAG
CAG	CAG	0.922498	CAG	CAG	0.888013	CNAG	CNAG	CNAG	CNAG	CNAG	CNAG
CAG	CAG	0.996348	CAG	CNAG	0.762731	CAG	CAG	CAG	CAG	CNAG	CNAG
CAG	CAG	1	CAG	CAG	1	CAG	CAG	CNAG	CNAG	CNAG	CNAG
CAG	CAG	1	CAG	CAG	1	CAG	CAG	CAG	CAG	CAG	CAG
CAG	CAG	0.985656	CAG	CAG	0.920601	CAG	CAG	CAG	CAG	CNAG	CAG
CAG	CAG	1	CAG	CAG	1	CAG	CNAG	CAG	CAG	CAG	CAG
CAG	CAG	0.999887	CAG	CAG	0.999149	CAG	CAG	CAG	CAG	CNAG	CNAG
CAG	CAG	0.999999	CAG	CAG	0.987122	CNAG	CNAG	CAG	CNAG	CAG	CAG
CAG	CAG	0.989345	CAG	CAG	0.96858	CNAG	CNAG	CNAG	CNAG	CAG	CNAG
CAG	CAG	0.99985	CAG	CAG	0.997501	CNAG	CNAG	CAG	CAG	CAG	CAG
CAG	CAG	1	CAG	CAG	1	CNAG	CNAG	CNAG	CNAG	CNAG	CNAG
CAG	CAG	0.99995	CAG	CAG	0.981245	CAG	CAG	CAG	CAG	CAG	CAG
CAG	CAG	1	CAG	CAG	0.999994	CAG	CAG	CNAG	CNAG	CAG	CAG
CAG	CAG	1	CAG	CAG	1	CNAG	CNAG	CAG	CAG	CAG	CAG
CAG	CAG	0.99527	CAG	CAG	0.999998	CAG	CAG	CAG	CAG	CNAG	CNAG
CAG	CAG	1	CAG	CAG	0.999998	CAG	CAG	CAG	CAG	CAG	CAG
CAG	CAG	1	CAG	CAG	1	CAG	CAG	CAG	CAG	CNAG	CNAG
CAG	CAG	0.999998	CAG	CAG	0.999992	CAG	CAG	CAG	CAG	CNAG	CNAG
CAG	CAG	0.999999	CAG	CAG	0.999997	CAG	CAG	CNAG	CNAG	CAG	CAG
CAG	CAG	1	CAG	CAG	0.999943	CNAG	CNAG	CAG	CAG	CNAG	CNAG
CAG	CAG	0.998376	CAG	CAG	0.995958	CNAG	CNAG	CNAG	CNAG	CAG	CAG
CAG	CAG	0.999999	CAG	CAG	0.999486	CAG	CAG	CNAG	CNAG	CAG	CAG
CAG	CAG	0.999986	CAG	CAG	0.999972	CAG	CAG	CNAG	CNAG	CAG	CAG
CAG	CAG	1	CAG	CAG	0.999998	CNAG	CNAG	CNAG	CNAG	CAG	CNAG
CAG	CAG	1	CAG	CAG	1	CAG	CAG	CNAG	CNAG	CAG	CAG
CAG	CAG	1	CAG	CAG	1	CAG	CAG	CAG	CAG	CAG	CAG
CAG	CAG	1	CAG	CAG	0.999983	CNAG	CNAG	CNAG	CNAG	CNAG	CAG
CAG	CAG	0.999986	CAG	CAG	0.999999	CNAG	CNAG	CNAG	CNAG	CAG	CAG
CAG	CAG	1	CAG	CAG	1	CNAG	CNAG	CNAG	CAG	CAG	CAG
CAG	CAG	1	CAG	CAG	0.999876	CAG	CAG	CNAG	CNAG	CNAG	CNAG
CAG	CAG	0.99999	CAG	CAG	0.99814	CAG	CAG	CAG	CAG	CNAG	CNAG
CAG	CAG	0.999991	CAG	CAG	0.999847	CNAG	CNAG	CNAG	CNAG	CAG	CAG
CAG	CAG	1	CAG	CAG	1	CAG	CNAG	CAG	CAG	CAG	CAG
CAG	CAG	0.999526	CAG	CAG	0.99916	CNAG	CNAG	CNAG	CNAG	CNAG	CNAG
CAG	CAG	1	CAG	CAG	1	CAG	CAG	CNAG	CAG	CNAG	CNAG
CAG	CAG	0.999996	CAG	CAG	0.996861	CAG	CAG	CNAG	CNAG	CNAG	CNAG
CAG	CAG	0.995493	CAG	CAG	0.915968	CAG	CAG	CAG	CAG	CAG	CAG
CAG	CAG	0.973249	CAG	CNAG	0.852425	CAG	CAG	CAG	CNAG	CAG	CAG
CAG	CAG	1	CAG	CAG	0.999998	CAG	CAG	CNAG	CAG	CAG	CAG
CAG	CAG	1	CAG	CAG	1	CAG	CAG	CAG	CNAG	CAG	CNAG
CAG	CAG	1	CAG	CAG	0.999998	CNAG	CNAG	CNAG	CNAG	CNAG	CNAG
CAG	CAG	0.999999	CAG	CAG	0.999996	CNAG	CNAG	CNAG	CAG	CAG	CAG
CAG	CAG	0.999944	CAG	CAG	0.998527	CAG	CNAG	CAG	CAG	CAG	CAG
CAG	CAG	1	CAG	CAG	0.999975	CNAG	CNAG	CAG	CAG	CNAG	CNAG
CAG	CAG	0.873438	CAG	CNAG	0.695398	CAG	CAG	CNAG	CNAG	CAG	CAG
CAG	CAG	0.999896	CAG	CAG	0.995266	CNAG	CNAG	CNAG	CNAG	CNAG	CNAG
CAG	CNAG	0.780123	CAG	CAG	0.973724	CAG	CAG	CNAG	CNAG	CAG	CNAG
CAG	CAG	1	CAG	CAG	0.999997	CAG	CAG	CNAG	CNAG	CAG	CAG
CAG	CAG	1	CAG	CAG	0.999959	CNAG	CAG	CAG	CAG	CAG	CAG
CAG	CAG	0.997411	CAG	CAG	0.993539	CNAG	CNAG	CAG	CAG	CAG	CAG
CAG	CAG	0.85263	CAG	CNAG	0.942657	CAG	CAG	CAG	CAG	CNAG	CNAG
CAG	CAG	0.999998	CAG	CAG	0.99987	CAG	CAG	CAG	CAG	CAG	CAG
CAG	CAG	1	CAG	CAG	1	CAG	CAG	CNAG	CNAG	CNAG	CNAG
CAG	CAG	0.999997	CAG	CAG	0.992987	CNAG	CNAG	CAG	CAG	CAG	CAG
CAG	CAG	1	CAG	CAG	0.999987	CAG	CNAG	CAG	CAG	CAG	CAG
CAG	CAG	0.99908	CAG	CAG	0.989199	CNAG	CAG	CAG	CAG	CNAG	CNAG
CAG	CAG	0.984909	CAG	CAG	0.54233	CNAG	CAG	CNAG	CNAG	CAG	CAG
CAG	CAG	0.999996	CAG	CAG	0.999995	CNAG	CAG	CNAG	CNAG	CNAG	CNAG
CAG	CAG	0.999876	CAG	CAG	0.996905	CNAG	CAG	CAG	CAG	CNAG	CNAG
CAG	CAG	1	CAG	CAG	1	CNAG	CNAG	CNAG	CNAG	CNAG	CNAG
CAG	CAG	0.850284	CAG	CNAG	0.528854	CNAG	CNAG	CAG	CAG	CNAG	CNAG
CAG	CAG	1	CAG	CAG	0.999998	CAG	CAG	CNAG	CNAG	CNAG	CNAG
CAG	CAG	0.999986	CAG	CAG	0.996456	CAG	CAG	CAG	CNAG	CAG	CAG
CAG	CAG	0.999988	CAG	CAG	0.997608	CNAG	CNAG	CAG	CAG	CNAG	CNAG
CAG	CAG	0.997792	CAG	CAG	0.99888	CNAG	CNAG	CNAG	CNAG	CNAG	CNAG
CAG	CAG	1	CAG	CAG	1	CAG	CAG	CAG	CAG	CNAG	CAG
CAG	CAG	0.999387	CAG	CAG	0.988786	CNAG	CNAG	CAG	CAG	CAG	CAG
CAG	CAG	0.996904	CAG	CAG	0.970275	CNAG	CNAG	CAG	CAG	CNAG	CNAG
CAG	CAG	0.999988	CAG	CAG	0.995748	CNAG	CNAG	CAG	CAG	CAG	CAG
CAG	CAG	1	CAG	CAG	1	CNAG	CNAG	CAG	CAG	CAG	CNAG
CAG	CAG	0.999831	CAG	CAG	0.990218	CNAG	CNAG	CNAG	CNAG	CAG	CAG
CAG	CAG	0.999981	CAG	CAG	0.99795	CNAG	CNAG	CAG	CAG	CNAG	CNAG
CAG	CAG	1	CAG	CAG	0.99993	CNAG	CNAG	CNAG	CAG	CAG	CAG
CAG	CAG	1	CAG	CAG	0.999999	CAG	CAG	CAG	CAG	CAG	CAG
CAG	CAG	1	CAG	CAG	1	CAG	CAG	CNAG	CNAG	CAG	CAG
CAG	CAG	0.999997	CAG	CAG	1	CNAG	CNAG	CAG	CAG	CAG	CNAG
CAG	CAG	0.999231	CAG	CAG	0.999428	CAG	CAG	CAG	CAG	CNAG	CNAG
CAG	CAG	0.526979	CAG	CNAG	0.960636	CNAG	CNAG	CAG	CAG	CAG	CNAG
CAG	CAG	1	CAG	CAG	1	CNAG	CNAG	CNAG	CNAG	CAG	CAG
CAG	CAG	1	CAG	CAG	0.999999	CNAG	CNAG	CNAG	CNAG	CNAG	CNAG
CAG	CAG	0.999945	CAG	CAG	0.993981	CAG	CAG	CNAG	CNAG	CAG	CAG
CAG	CAG	1	CAG	CAG	1	CNAG	CAG	CNAG	CNAG	CNAG	CNAG
CAG	CAG	0.976706	CAG	CAG	0.925408	CAG	CAG	CAG	CAG	CAG	CAG
CAG	CAG	0.999536	CAG	CAG	0.918907	CAG	CAG	CAG	CAG	CAG	CAG
CAG	CAG	1	CAG	CAG	0.999994	CAG	CAG	CAG	CAG	CNAG	CAG
CAG	CAG	0.990639	CAG	CAG	0.999732	CAG	CAG	CNAG	CNAG	CNAG	CNAG
CAG	CAG	1	CAG	CAG	0.999999	CNAG	CNAG	CNAG	CNAG	CAG	CAG
CAG	CAG	0.999877	CAG	CAG	0.999999	CNAG	CNAG	CAG	CAG	CAG	CAG
CAG	CAG	0.642122	CAG	CNAG	0.6505	CAG	CAG	CAG	CAG	CAG	CAG
CAG	CAG	0.999997	CAG	CAG	0.999947	CNAG	CNAG	CNAG	CNAG	CAG	CAG
CAG	CAG	0.997671	CAG	CAG	0.964774	CNAG	CNAG	CNAG	CAG	CNAG	CAG
CAG	CAG	1	CAG	CAG	1	CAG	CAG	CAG	CNAG	CNAG	CNAG
CAG	CAG	0.981929	CAG	CAG	0.999744	CNAG	CAG	CAG	CAG	CAG	CAG
CAG	CAG	0.676181	CAG	CAG	0.998971	CAG	CAG	CAG	CAG	CNAG	CNAG
CAG	CAG	0.999804	CAG	CAG	0.999527	CNAG	CNAG	CNAG	CNAG	CAG	CAG
CAG	CAG	0.999999	CAG	CAG	0.999953	CNAG	CNAG	CNAG	CNAG	CAG	CAG
CAG	CAG	0.999998	CAG	CAG	0.999985	CAG	CAG	CNAG	CNAG	CAG	CAG
CAG	CAG	0.999984	CAG	CAG	0.999953	CNAG	CNAG	CAG	CAG	CAG	CAG
CAG	CAG	1	CAG	CAG	0.999999	CAG	CAG	CNAG	CNAG	CNAG	CNAG
CAG	CAG	1	CAG	CAG	0.999995	CAG	CAG	CNAG	CNAG	CAG	CAG
CAG	CAG	0.999907	CAG	CAG	0.999344	CAG	CAG	CAG	CAG	CNAG	CNAG
CAG	CAG	1	CAG	CAG	0.999998	CNAG	CAG	CAG	CAG	CAG	CAG
CAG	CAG	0.998156	CAG	CAG	0.999754	CAG	CAG	CAG	CAG	CNAG	CNAG
CAG	CAG	1	CAG	CAG	0.999999	CNAG	CNAG	CNAG	CNAG	CNAG	CAG
CAG	CAG	1	CAG	CAG	0.999993	CAG	CAG	CAG	CAG	CNAG	CNAG
CAG	CAG	1	CAG	CAG	1	CNAG	CNAG	CAG	CAG	CNAG	CNAG
CAG	CAG	0.996596	CAG	CAG	0.886936	CNAG	CNAG	CAG	CAG	CNAG	CNAG
CAG	CAG	0.999632	CAG	CAG	0.962338	CNAG	CNAG	CNAG	CNAG	CAG	CAG
CAG	CAG	0.999989	CAG	CAG	0.999811	CNAG	CAG	CAG	CAG	CAG	CAG
CAG	CAG	1	CAG	CAG	1	CNAG	CNAG	CNAG	CNAG	CNAG	CNAG
CAG	CAG	1	CAG	CAG	0.999994	CAG	CAG	CNAG	CNAG	CNAG	CNAG
CAG	CNAG	0.845153	CAG	CAG	0.89543	CNAG	CAG	CNAG	CNAG	CAG	CAG
CAG	CAG	1	CAG	CAG	1	CAG	CAG	CAG	CAG	CAG	CAG
CAG	CAG	0.999427	CAG	CAG	0.997725	CAG	CAG	CAG	CNAG	CNAG	CNAG
CAG	CAG	1	CAG	CAG	1	CNAG	CNAG	CNAG	CNAG	CNAG	CAG
CAG	CAG	0.999996	CAG	CAG	0.999795	CNAG	CAG	CNAG	CNAG	CAG	CAG
CAG	CAG	0.999986	CAG	CAG	0.999878	CNAG	CNAG	CAG	CAG	CNAG	CNAG
CAG	CAG	0.99973	CAG	CAG	0.999445	CAG	CAG	CNAG	CNAG	CAG	CAG
CAG	CAG	1	CAG	CAG	1	CAG	CAG	CNAG	CNAG	CNAG	CNAG
CAG	CAG	0.999997	CAG	CAG	1	CAG	CAG	CNAG	CNAG	CNAG	CNAG
CAG	CAG	0.999956	CAG	CAG	0.999983	CAG	CAG	CNAG	CAG	CNAG	CNAG
CAG	CAG	0.981371	CAG	CAG	0.999667	CAG	CAG	CAG	CAG	CAG	CAG
CAG	CAG	1	CAG	CAG	0.999907	CNAG	CNAG	CAG	CAG	CAG	CAG
CAG	CAG	0.999203	CAG	CAG	0.999613	CAG	CAG	CNAG	CNAG	CAG	CAG
CAG	CAG	1	CAG	CAG	0.999876	CNAG	CNAG	CAG	CNAG	CNAG	CAG
CAG	CAG	1	CAG	CAG	1	CNAG	CNAG	CNAG	CNAG	CNAG	CNAG
CAG	CAG	0.999971	CAG	CAG	1	CNAG	CNAG	CAG	CNAG	CNAG	CAG
CAG	CAG	0.999999	CAG	CAG	0.999997	CNAG	CNAG	CNAG	CNAG	CAG	CAG
CAG	CAG	0.538455	CAG	CAG	0.93439	CAG	CAG	CAG	CAG	CNAG	CNAG
CAG	CAG	0.999999	CAG	CAG	0.999998	CNAG	CNAG	CNAG	CNAG	CAG	CAG
CAG	CAG	0.999995	CAG	CAG	0.999995	CAG	CAG	CAG	CAG	CNAG	CAG
CAG	CAG	0.990312	CAG	CAG	0.972269	CNAG	CNAG	CNAG	CNAG	CNAG	CAG
CAG	CAG	0.999914	CAG	CAG	0.946425	CNAG	CNAG	CAG	CAG	CNAG	CNAG
CAG	CAG	0.999985	CAG	CAG	0.998781	CNAG	CNAG	CNAG	CNAG	CNAG	CNAG
CAG	CNAG	0.84621	CAG	CAG	0.737876	CNAG	CNAG	CNAG	CNAG	CNAG	CNAG
CAG	CAG	0.909748	CAG	CAG	0.85239	CNAG	CNAG	CNAG	CAG	CAG	CAG
CAG	CAG	0.999829	CAG	CAG	0.856241	CAG	CNAG	CAG	CAG	CNAG	CAG
CAG	CAG	1	CAG	CAG	1	CNAG	CNAG	CAG	CAG	CAG	CAG
CAG	CAG	1	CAG	CAG	1	CNAG	CAG	CNAG	CAG	CNAG	CNAG
CAG	CAG	1	CAG	CAG	1	CNAG	CNAG	CAG	CAG	CNAG	CNAG
CAG	CAG	0.999664	CAG	CAG	0.997794	CNAG	CNAG	CNAG	CNAG	CNAG	CNAG
CAG	CAG	0.987464	CAG	CAG	0.916055	CNAG	CNAG	CNAG	CNAG	CNAG	CNAG
CAG	CAG	0.999135	CAG	CAG	0.999903	CAG	CAG	CAG	CAG	CAG	CNAG
CAG	CAG	0.999996	CAG	CAG	0.999541	CAG	CNAG	CNAG	CNAG	CAG	CAG
CAG	CAG	1	CAG	CAG	0.999999	CAG	CAG	CAG	CAG	CNAG	CNAG
CAG	CAG	0.98325	CAG	CAG	0.999545	CAG	CAG	CNAG	CNAG	CAG	CNAG
CAG	CAG	1	CAG	CAG	1	CAG	CAG	CNAG	CNAG	CAG	CAG
CAG	CAG	0.997114	CAG	CAG	0.999855	CAG	CAG	CNAG	CNAG	CNAG	CNAG
CAG	CAG	0.914046	CAG	CAG	0.997751	CNAG	CNAG	CAG	CAG	CNAG	CNAG
CAG	CAG	0.999989	CAG	CAG	0.995595	CAG	CAG	CAG	CAG	CNAG	CNAG
CAG	CAG	0.999942	CAG	CAG	0.999888	CNAG	CNAG	CNAG	CAG	CAG	CAG
CAG	CAG	0.602952	CAG	CAG	0.815818	CAG	CAG	CNAG	CAG	CNAG	CNAG
CAG	CAG	1	CAG	CAG	0.999996	CNAG	CNAG	CNAG	CNAG	CAG	CAG
CAG	CAG	1	CAG	CAG	1	CAG	CAG	CNAG	CNAG	CAG	CAG
CAG	CAG	1	CAG	CAG	0.999963	CAG	CAG	CAG	CAG	CAG	CAG
CAG	CAG	1	CAG	CAG	0.999999	CNAG	CNAG	CAG	CAG	CNAG	CNAG
CAG	CAG	0.998371	CAG	CAG	0.999667	CNAG	CNAG	CNAG	CNAG	CNAG	CNAG
CAG	CAG	1	CAG	CAG	1	CAG	CAG	CNAG	CAG	CNAG	CNAG
CAG	CAG	0.98937	CAG	CNAG	0.999628	CNAG	CNAG	CAG	CAG	CAG	CAG
CAG	CAG	0.999984	CAG	CAG	0.994906	CNAG	CNAG	CNAG	CNAG	CNAG	CNAG
CAG	CAG	1	CAG	CAG	0.999977	CNAG	CNAG	CNAG	CNAG	CNAG	CNAG
CAG	CAG	1	CAG	CAG	0.999993	CNAG	CNAG	CAG	CAG	CNAG	CNAG
CAG	CAG	1	CAG	CAG	1	CAG	CNAG	CAG	CAG	CAG	CNAG
CAG	CAG	1	CAG	CAG	1	CNAG	CNAG	CNAG	CNAG	CNAG	CNAG
CAG	CAG	0.907857	CAG	CAG	0.990591	CAG	CAG	CAG	CAG	CNAG	CNAG
CAG	CAG	0.999997	CAG	CAG	0.999997	CNAG	CAG	CNAG	CNAG	CAG	CAG
CAG	CAG	0.999975	CAG	CAG	0.997697	CNAG	CNAG	CAG	CAG	CAG	CAG
CAG	CAG	0.999996	CAG	CAG	0.999985	CNAG	CNAG	CNAG	CNAG	CNAG	CNAG
CAG	CAG	1	CAG	CAG	1	CNAG	CNAG	CAG	CNAG	CNAG	CNAG
CAG	CAG	1	CAG	CAG	1	CNAG	CNAG	CNAG	CNAG	CNAG	CNAG
CAG	CAG	1	CAG	CAG	0.999981	CAG	CAG	CAG	CAG	CNAG	CNAG
CAG	CAG	0.996128	CAG	CAG	0.981312	CAG	CAG	CNAG	CNAG	CNAG	CNAG
CAG	CAG	1	CAG	CAG	1	CAG	CAG	CAG	CAG	CNAG	CNAG
CAG	CAG	1	CAG	CAG	1	CNAG	CNAG	CNAG	CNAG	CNAG	CNAG
CAG	CAG	1	CAG	CAG	1	CAG	CAG	CNAG	CNAG	CNAG	CNAG
CAG	CAG	1	CAG	CAG	0.999996	CAG	CAG	CNAG	CNAG	CAG	CAG
CAG	CAG	0.999972	CAG	CAG	0.999981	CAG	CNAG	CNAG	CNAG	CNAG	CNAG
CAG	CAG	0.999995	CAG	CAG	0.999999	CAG	CAG	CNAG	CNAG	CNAG	CNAG
CAG	CAG	0.992812	CAG	CNAG	0.530048	CAG	CNAG	CAG	CAG	CAG	CAG
CAG	CAG	1	CAG	CAG	1	CNAG	CNAG	CNAG	CNAG	CNAG	CNAG
CAG	CAG	0.999995	CAG	CAG	0.999105	CNAG	CNAG	CNAG	CNAG	CAG	CAG
CAG	CAG	1	CAG	CAG	1	CNAG	CNAG	CAG	CAG	CAG	CNAG
CAG	CAG	1	CAG	CAG	1	CAG	CAG	CNAG	CAG	CAG	CAG
CAG	CAG	0.999972	CAG	CAG	0.999921	CAG	CAG	CAG	CAG	CAG	CAG
CAG	CNAG	0.999608	CAG	CAG	0.638477	CAG	CAG	CAG	CAG	CAG	CAG
CAG	CAG	0.99813	CAG	CAG	0.878432	CAG	CAG	CNAG	CNAG	CAG	CAG
CAG	CAG	1	CAG	CAG	1	CAG	CAG	CNAG	CAG	CNAG	CNAG
CAG	CAG	0.999963	CAG	CAG	0.999988	CAG	CAG	CNAG	CNAG	CAG	CAG
CAG	CAG	1	CAG	CAG	1	CAG	CAG	CNAG	CNAG	CAG	CNAG
CAG	CAG	1	CAG	CAG	0.999999	CAG	CAG	CAG	CAG	CNAG	CNAG
CAG	CAG	0.999735	CAG	CAG	0.999846	CAG	CAG	CAG	CAG	CAG	CAG
CAG	CAG	0.999362	CAG	CAG	0.997981	CNAG	CAG	CNAG	CAG	CNAG	CNAG
CAG	CAG	1	CAG	CAG	0.999971	CAG	CAG	CNAG	CNAG	CNAG	CNAG
CAG	CAG	1	CAG	CAG	0.999999	CNAG	CNAG	CNAG	CNAG	CNAG	CNAG
CAG	CAG	0.999756	CAG	CAG	0.999616	CNAG	CNAG	CNAG	CNAG	CNAG	CNAG
CAG	CAG	0.986528	CAG	CAG	0.998767	CAG	CAG	CAG	CAG	CNAG	CNAG
CAG	CAG	1	CAG	CAG	1	CNAG	CNAG	CNAG	CNAG	CNAG	CNAG
CAG	CAG	1	CAG	CAG	1	CAG	CAG	CAG	CAG	CNAG	CNAG
CAG	CAG	1	CAG	CAG	1	CAG	CAG	CNAG	CNAG	CAG	CAG
CAG	CAG	0.9951	CAG	CAG	0.999943	CNAG	CNAG	CAG	CAG	CNAG	CAG
CAG	CAG	0.999991	CAG	CAG	0.999989	CAG	CAG	CAG	CAG	CNAG	CNAG
CAG	CAG	0.999996	CAG	CAG	0.99977	CNAG	CAG	CNAG	CAG	CNAG	CNAG
CAG	CAG	1	CAG	CAG	1	CNAG	CNAG	CNAG	CNAG	CAG	CAG
CAG	CAG	0.985752	CAG	CAG	0.999946	CNAG	CNAG	CAG	CAG	CNAG	CNAG
CAG	CAG	0.999927	CAG	CAG	0.999999	CNAG	CNAG	CAG	CAG	CNAG	CNAG
CAG	CAG	0.997932	CAG	CAG	0.999972	CNAG	CNAG	CNAG	CAG	CAG	CAG
CAG	CAG	0.999969	CAG	CAG	0.999956	CAG	CAG	CNAG	CNAG	CAG	CAG
CAG	CAG	1	CAG	CAG	0.999478	CAG	CAG	CAG	CAG	CAG	CAG
CAG	CAG	1	CAG	CAG	1	CNAG	CNAG	CAG	CNAG	CNAG	CNAG
CAG	CAG	0.974891	CAG	CAG	0.981742	CNAG	CAG	CNAG	CAG	CAG	CAG
CAG	CAG	1	CAG	CAG	1	CAG	CAG	CNAG	CNAG	CAG	CAG
CAG	CAG	0.99985	CAG	CAG	0.99937	CNAG	CNAG	CNAG	CNAG	CNAG	CNAG
CAG	CAG	0.99926	CAG	CAG	0.966673	CAG	CAG	CNAG	CNAG	CNAG	CNAG
CAG	CAG	0.978751	CAG	CAG	0.995506	CAG	CAG	CAG	CAG	CNAG	CNAG
CAG	CAG	1	CAG	CAG	1	CNAG	CNAG	CAG	CAG	CAG	CAG
CAG	CAG	0.999999	CAG	CAG	0.999941	CAG	CAG	CNAG	CNAG	CNAG	CNAG
CAG	CAG	1	CAG	CAG	0.98531	CAG	CNAG	CAG	CNAG	CAG	CAG
CAG	CAG	0.999954	CAG	CAG	0.999992	CNAG	CNAG	CAG	CAG	CNAG	CNAG
CAG	CAG	0.999991	CAG	CAG	0.832919	CNAG	CNAG	CAG	CAG	CNAG	CNAG
CAG	CAG	1	CAG	CAG	0.999997	CAG	CAG	CNAG	CNAG	CNAG	CNAG
CAG	CAG	0.999779	CAG	CAG	0.999896	CAG	CAG	CAG	CAG	CNAG	CNAG
CAG	CAG	0.999994	CAG	CAG	0.999895	CAG	CAG	CAG	CAG	CNAG	CNAG
CAG	CAG	0.999949	CAG	CAG	0.999968	CAG	CAG	CAG	CAG	CNAG	CNAG
CAG	CAG	0.979745	CAG	CAG	0.988892	CAG	CAG	CAG	CAG	CAG	CAG
CAG	CAG	1	CAG	CAG	0.99988	CAG	CNAG	CAG	CAG	CNAG	CAG
CAG	CAG	1	CAG	CAG	0.999986	CNAG	CNAG	CNAG	CNAG	CNAG	CNAG
CAG	CAG	1	CAG	CAG	0.99998	CAG	CAG	CAG	CAG	CAG	CAG
CAG	CAG	1	CAG	CAG	0.9994	CNAG	CNAG	CNAG	CAG	CAG	CAG
CAG	CAG	0.999993	CAG	CAG	0.999999	CAG	CAG	CNAG	CNAG	CNAG	CNAG
CAG	CNAG	0.806679	CAG	CAG	0.752367	CAG	CAG	CAG	CAG	CAG	CAG
CAG	CAG	1	CAG	CAG	1	CAG	CAG	CNAG	CNAG	CNAG	CAG
CAG	CAG	0.885849	CAG	CAG	0.986807	CAG	CAG	CAG	CAG	CNAG	CNAG
CAG	CAG	0.999996	CAG	CAG	1	CAG	CNAG	CAG	CAG	CNAG	CNAG
CAG	CAG	1	CAG	CAG	0.999969	CNAG	CAG	CAG	CAG	CAG	CAG
CAG	CAG	0.999997	CAG	CAG	0.999934	CAG	CAG	CAG	CAG	CNAG	CNAG
CAG	CAG	0.999981	CAG	CAG	0.999998	CNAG	CNAG	CNAG	CNAG	CAG	CAG
CAG	CAG	0.995096	CAG	CAG	0.75666	CAG	CAG	CAG	CAG	CNAG	CNAG
CAG	CAG	0.999956	CAG	CAG	0.999798	CAG	CAG	CNAG	CNAG	CNAG	CNAG
CAG	CAG	1	CAG	CAG	1	CNAG	CAG	CNAG	CAG	CAG	CAG
CAG	CAG	1	CAG	CAG	0.999998	CAG	CAG	CNAG	CNAG	CNAG	CNAG
CAG	CNAG	0.99442	CAG	CNAG	0.989937	CNAG	CNAG	CAG	CAG	CAG	CAG
CAG	CAG	0.999964	CAG	CAG	0.998528	CNAG	CNAG	CNAG	CNAG	CAG	CAG
CAG	CAG	0.99624	CAG	CAG	0.998561	CNAG	CAG	CNAG	CNAG	CAG	CAG
CAG	CAG	0.998658	CAG	CAG	0.999802	CNAG	CNAG	CAG	CAG	CAG	CAG
CAG	CAG	0.999819	CAG	CAG	0.996869	CAG	CAG	CNAG	CNAG	CNAG	CNAG
CAG	CAG	1	CAG	CAG	0.999754	CNAG	CNAG	CAG	CAG	CNAG	CNAG
CAG	CAG	1	CAG	CAG	1	CNAG	CAG	CAG	CNAG	CNAG	CAG
CAG	CAG	1	CAG	CAG	0.999987	CNAG	CNAG	CNAG	CNAG	CNAG	CNAG
CAG	CNAG	0.878138	CAG	CAG	0.630244	CAG	CAG	CNAG	CNAG	CAG	CAG
CAG	CAG	0.999999	CAG	CAG	0.999987	CAG	CAG	CAG	CAG	CAG	CAG
CAG	CAG	0.999999	CAG	CAG	1	CAG	CNAG	CNAG	CNAG	CNAG	CNAG
CAG	CNAG	0.750071	CAG	CAG	0.733843	CAG	CAG	CNAG	CNAG	CNAG	CNAG
CAG	CAG	1	CAG	CAG	1	CAG	CAG	CNAG	CNAG	CAG	CAG
CAG	CAG	0.999999	CAG	CAG	0.996568	CAG	CAG	CAG	CAG	CAG	CAG
CAG	CAG	0.999557	CAG	CAG	0.999999	CNAG	CNAG	CNAG	CNAG	CAG	CAG
CAG	CAG	0.999995	CAG	CAG	0.999997	CNAG	CAG	CNAG	CAG	CNAG	CNAG
CAG	CAG	1	CAG	CAG	0.999996	CNAG	CNAG	CNAG	CAG	CNAG	CNAG
CAG	CAG	0.999859	CAG	CAG	0.949249	CAG	CAG	CNAG	CNAG	CNAG	CNAG
CAG	CAG	1	CAG	CAG	0.999992	CNAG	CNAG	CAG	CAG	CNAG	CNAG
CAG	CAG	0.999993	CAG	CAG	0.999846	CAG	CAG	CNAG	CNAG	CNAG	CNAG
CAG	CAG	1	CAG	CAG	0.999999	CNAG	CAG	CAG	CAG	CNAG	CNAG
CAG	CAG	1	CAG	CAG	0.999328	CAG	CAG	CAG	CAG	CAG	CAG
CAG	CAG	0.999392	CAG	CAG	0.999968	CAG	CAG	CNAG	CNAG	CAG	CAG
CAG	CAG	0.993014	CAG	CAG	0.999348	CNAG	CNAG	CAG	CAG	CNAG	CAG
CAG	CAG	0.998846	CAG	CAG	0.999659	CAG	CAG	CAG	CAG	CAG	CAG
CAG	CAG	0.999991	CAG	CAG	0.999763	CNAG	CNAG	CAG	CAG	CNAG	CNAG
CAG	CAG	0.999993	CAG	CAG	0.999772	CAG	CAG	CAG	CAG	CAG	CAG
CAG	CAG	1	CAG	CAG	0.999999	CNAG	CAG	CAG	CAG	CNAG	CNAG
CAG	CAG	0.999871	CAG	CAG	0.999827	CNAG	CNAG	CNAG	CNAG	CNAG	CNAG
CAG	CAG	1	CAG	CAG	1	CAG	CAG	CNAG	CNAG	CNAG	CNAG
CAG	CAG	0.999933	CAG	CAG	0.994743	CAG	CAG	CAG	CAG	CNAG	CNAG
CAG	CAG	0.999976	CAG	CAG	0.996366	CAG	CAG	CNAG	CNAG	CAG	CNAG
CAG	CAG	0.997103	CAG	CAG	0.997123	CAG	CNAG	CAG	CAG	CNAG	CNAG
CAG	CAG	0.999859	CAG	CAG	0.993455	CNAG	CNAG	CNAG	CNAG	CNAG	CNAG
CAG	CAG	1	CAG	CAG	0.999996	CAG	CAG	CAG	CAG	CAG	CAG
CAG	CAG	0.999932	CAG	CAG	0.99937	CNAG	CNAG	CNAG	CNAG	CAG	CAG
CAG	CAG	1	CAG	CAG	1	CAG	CAG	CAG	CAG	CAG	CAG
CAG	CAG	0.999897	CAG	CAG	0.989624	CAG	CNAG	CAG	CAG	CNAG	CNAG
CAG	CAG	1	CAG	CAG	1	CNAG	CAG	CAG	CAG	CNAG	CNAG
CAG	CAG	1	CAG	CAG	0.999998	CNAG	CNAG	CAG	CAG	CNAG	CNAG
CAG	CAG	0.999991	CAG	CAG	0.99997	CAG	CAG	CNAG	CNAG	CNAG	CNAG
CAG	CAG	1	CAG	CAG	1	CAG	CAG	CAG	CAG	CAG	CAG
CAG	CNAG	0.605198	CAG	CAG	0.626289	CAG	CAG	CNAG	CNAG	CAG	CAG
CAG	CAG	0.999719	CAG	CAG	0.957511	CAG	CAG	CAG	CAG	CAG	CAG
CAG	CAG	1	CAG	CAG	1	CNAG	CNAG	CNAG	CNAG	CAG	CAG
CAG	CAG	1	CAG	CAG	0.999999	CAG	CAG	CNAG	CAG	CAG	CAG
CAG	CAG	0.999996	CAG	CAG	0.999954	CNAG	CNAG	CAG	CAG	CNAG	CNAG
CAG	CAG	1	CAG	CAG	1	CNAG	CNAG	CAG	CAG	CNAG	CNAG
CAG	CAG	0.999998	CAG	CAG	0.84039	CNAG	CNAG	CNAG	CNAG	CNAG	CNAG
CAG	CAG	0.999989	CAG	CAG	1	CAG	CAG	CAG	CNAG	CNAG	CNAG
CAG	CAG	0.999969	CAG	CAG	0.998844	CAG	CAG	CNAG	CNAG	CAG	CAG
CAG	CAG	0.999962	CAG	CAG	0.999998	CAG	CAG	CNAG	CNAG	CNAG	CNAG
CAG	CAG	1	CAG	CAG	0.999992	CNAG	CNAG	CNAG	CNAG	CNAG	CAG
CAG	CAG	0.999998	CAG	CAG	0.999981	CNAG	CNAG	CNAG	CNAG	CNAG	CNAG
CAG	CAG	1	CAG	CAG	1	CNAG	CNAG	CAG	CAG	CAG	CAG
CAG	CAG	1	CAG	CAG	1	CNAG	CNAG	CNAG	CNAG	CNAG	CNAG
CAG	CAG	0.999997	CAG	CAG	0.999405	CAG	CAG	CAG	CAG	CAG	CAG
CAG	CAG	1	CAG	CAG	0.999992	CAG	CAG	CAG	CAG	CAG	CAG
CAG	CAG	1	CAG	CAG	1	CNAG	CNAG	CAG	CAG	CAG	CAG
CAG	CAG	0.999969	CAG	CAG	0.984139	CNAG	CNAG	CNAG	CNAG	CAG	CAG
CAG	CAG	0.999999	CAG	CAG	0.999671	CNAG	CNAG	CAG	CAG	CAG	CAG
CAG	CAG	0.803366	CAG	CNAG	0.936185	CNAG	CNAG	CNAG	CNAG	CNAG	CAG
CAG	CAG	1	CAG	CAG	1	CNAG	CAG	CNAG	CNAG	CNAG	CNAG
CAG	CAG	1	CAG	CAG	1	CNAG	CNAG	CNAG	CNAG	CNAG	CNAG
CAG	CNAG	0.999996	CAG	CNAG	0.9997	CAG	CNAG	CNAG	CNAG	CAG	CAG
CAG	CAG	0.994077	CAG	CAG	0.820313	CAG	CAG	CNAG	CNAG	CNAG	CNAG
CAG	CAG	1	CAG	CAG	0.999997	CNAG	CNAG	CAG	CAG	CAG	CAG
CAG	CAG	0.999967	CAG	CAG	0.999963	CNAG	CNAG	CNAG	CNAG	CNAG	CNAG
CAG	CAG	0.999998	CAG	CAG	0.999996	CAG	CAG	CNAG	CNAG	CNAG	CNAG
CAG	CAG	0.991666	CAG	CAG	0.999729	CAG	CAG	CAG	CAG	CNAG	CNAG
CAG	CAG	1	CAG	CAG	0.999935	CNAG	CNAG	CNAG	CNAG	CAG	CAG
CAG	CAG	0.999989	CAG	CAG	0.999988	CAG	CAG	CAG	CAG	CNAG	CAG
CAG	CNAG	0.928058	CAG	CAG	0.83115	CNAG	CNAG	CNAG	CNAG	CNAG	CNAG
CAG	CAG	1	CAG	CAG	0.999996	CNAG	CNAG	CAG	CAG	CAG	CAG
CAG	CAG	1	CAG	CAG	1	CAG	CAG	CNAG	CNAG	CAG	CAG
CAG	CAG	0.969834	CAG	CAG	0.650526	CNAG	CNAG	CAG	CAG	CAG	CAG
CAG	CAG	0.999998	CAG	CAG	0.999344	CNAG	CNAG	CAG	CAG	CAG	CAG
CAG	CAG	1	CAG	CAG	1	CAG	CAG	CAG	CAG	CAG	CAG
CAG	CAG	1	CAG	CAG	1	CAG	CAG	CAG	CAG	CAG	CAG
CAG	CAG	0.998989	CAG	CAG	0.990833	CAG	CAG	CAG	CAG	CNAG	CNAG
CAG	CAG	1	CAG	CAG	0.999405	CNAG	CNAG	CNAG	CNAG	CAG	CAG
CAG	CAG	0.998753	CAG	CAG	0.991509	CAG	CAG	CAG	CAG	CNAG	CNAG
CAG	CAG	1	CAG	CAG	1	CAG	CAG	CNAG	CNAG	CNAG	CAG
CAG	CAG	1	CAG	CAG	0.999046	CAG	CAG	CNAG	CNAG	CAG	CAG
CAG	CAG	1	CAG	CAG	1	CAG	CAG	CAG	CAG	CAG	CAG
CAG	CAG	1	CAG	CAG	0.999998	CAG	CAG	CNAG	CNAG	CAG	CAG
CAG	CAG	0.892299	CAG	CAG	0.97817	CAG	CAG	CNAG	CNAG	CAG	CAG
CAG	CAG	0.793305	CAG	CAG	0.992799	CAG	CAG	CAG	CAG	CNAG	CNAG
CAG	CAG	0.997977	CAG	CAG	0.974321	CNAG	CNAG	CAG	CAG	CNAG	CAG
CAG	CAG	0.999766	CAG	CAG	0.993738	CNAG	CNAG	CNAG	CNAG	CNAG	CNAG
CAG	CNAG	0.997357	CAG	CNAG	0.994884	CNAG	CNAG	CAG	CAG	CNAG	CNAG
CAG	CAG	1	CAG	CAG	0.999903	CAG	CAG	CAG	CNAG	CAG	CAG
CAG	CAG	0.980699	CAG	CAG	0.981307	CNAG	CNAG	CAG	CAG	CNAG	CNAG
CAG	CAG	0.999999	CAG	CAG	0.999977	CAG	CAG	CNAG	CNAG	CAG	CAG
CAG	CAG	1	CAG	CAG	1	CAG	CAG	CAG	CAG	CAG	CAG
CAG	CAG	0.999999	CAG	CAG	0.999982	CAG	CAG	CAG	CAG	CNAG	CNAG
CAG	CAG	1	CAG	CAG	1	CNAG	CNAG	CAG	CAG	CNAG	CNAG
CAG	CAG	0.999997	CAG	CAG	0.99997	CNAG	CNAG	CAG	CAG	CAG	CAG
CAG	CAG	1	CAG	CAG	1	CAG	CAG	CNAG	CNAG	CNAG	CNAG
CAG	CAG	0.997324	CAG	CAG	0.971673	CAG	CAG	CAG	CAG	CNAG	CNAG
CAG	CAG	0.999999	CAG	CAG	1	CAG	CAG	CNAG	CNAG	CAG	CNAG
CAG	CAG	0.999754	CAG	CAG	0.988133	CAG	CAG	CNAG	CNAG	CNAG	CNAG
CAG	CAG	0.999991	CAG	CAG	0.998268	CAG	CAG	CAG	CAG	CNAG	CNAG
CAG	CAG	1	CAG	CAG	0.99999	CNAG	CNAG	CNAG	CNAG	CAG	CAG
CAG	CAG	0.999809	CAG	CAG	0.906957	CAG	CAG	CNAG	CNAG	CAG	CAG
CAG	CAG	1	CAG	CAG	0.999999	CNAG	CNAG	CAG	CAG	CAG	CAG
CAG	CAG	0.995434	CAG	CNAG	0.569746	CNAG	CNAG	CAG	CAG	CNAG	CAG
CAG	CAG	0.999848	CAG	CAG	0.998966	CAG	CAG	CNAG	CNAG	CNAG	CNAG
CAG	CAG	0.997918	CAG	CAG	0.998457	CNAG	CNAG	CNAG	CNAG	CAG	CAG
CAG	CAG	1	CAG	CAG	1	CNAG	CNAG	CNAG	CAG	CAG	CNAG
CAG	CAG	1	CAG	CAG	0.999997	CAG	CAG	CAG	CAG	CNAG	CNAG
CAG	CAG	1	CAG	CAG	0.999999	CAG	CAG	CAG	CAG	CAG	CAG
CAG	CAG	0.999997	CAG	CAG	0.999998	CAG	CAG	CNAG	CNAG	CAG	CAG
CAG	CAG	1	CAG	CAG	1	CAG	CAG	CNAG	CNAG	CAG	CAG
CAG	CAG	0.999912	CAG	CAG	0.990329	CAG	CNAG	CNAG	CNAG	CAG	CAG
CAG	CAG	0.706989	CAG	CAG	0.842546	CAG	CNAG	CNAG	CNAG	CAG	CAG
CAG	CAG	1	CAG	CAG	0.999999	CNAG	CNAG	CAG	CAG	CNAG	CAG
CAG	CAG	0.999999	CAG	CAG	0.999989	CNAG	CAG	CNAG	CNAG	CNAG	CAG
CAG	CNAG	0.991255	CAG	CNAG	0.933322	CAG	CAG	CAG	CAG	CNAG	CNAG
CAG	CAG	1	CAG	CAG	0.999946	CAG	CAG	CNAG	CNAG	CAG	CNAG
CAG	CAG	1	CAG	CAG	0.999999	CAG	CAG	CAG	CAG	CNAG	CNAG
CAG	CAG	1	CAG	CAG	0.999997	CNAG	CNAG	CAG	CAG	CAG	CAG
CAG	CAG	0.999994	CAG	CAG	0.999809	CAG	CAG	CAG	CAG	CNAG	CNAG
CAG	CAG	0.999981	CAG	CAG	0.999972	CNAG	CNAG	CNAG	CNAG	CAG	CAG
CAG	CAG	0.990472	CAG	CAG	0.870686	CNAG	CNAG	CNAG	CNAG	CNAG	CNAG
CAG	CAG	0.997866	CAG	CAG	0.998909	CNAG	CAG	CAG	CAG	CAG	CAG
CAG	CAG	1	CAG	CAG	0.999982	CNAG	CNAG	CNAG	CNAG	CAG	CAG
CAG	CNAG	0.961999	CAG	CAG	0.987573	CAG	CAG	CAG	CAG	CNAG	CNAG
CAG	CAG	0.992014	CAG	CAG	0.999863	CAG	CAG	CNAG	CNAG	CNAG	CNAG
CAG	CAG	0.999983	CAG	CAG	0.99699	CAG	CAG	CNAG	CNAG	CNAG	CNAG
CAG	CAG	0.991871	CAG	CAG	0.984859	CAG	CAG	CNAG	CNAG	CNAG	CNAG
CAG	CAG	1	CAG	CAG	1	CAG	CAG	CNAG	CNAG	CNAG	CNAG
CAG	CAG	1	CAG	CAG	1	CNAG	CNAG	CAG	CAG	CNAG	CNAG
CAG	CAG	1	CAG	CAG	1	CNAG	CNAG	CNAG	CNAG	CAG	CAG
CAG	CAG	0.999937	CAG	CAG	0.999989	CAG	CNAG	CNAG	CNAG	CAG	CAG
CAG	CAG	1	CAG	CAG	0.999962	CAG	CAG	CAG	CNAG	CAG	CAG
CAG	CAG	0.964471	CAG	CAG	0.934262	CAG	CAG	CAG	CAG	CAG	CAG
CAG	CAG	0.99998	CAG	CAG	0.97873	CAG	CAG	CAG	CAG	CNAG	CNAG
CAG	CAG	0.996658	CAG	CAG	0.996183	CAG	CAG	CNAG	CNAG	CNAG	CNAG
CAG	CAG	0.999792	CAG	CAG	0.999594	CAG	CAG	CAG	CAG	CAG	CAG
CAG	CAG	0.999294	CAG	CAG	0.993087	CNAG	CNAG	CNAG	CNAG	CNAG	CNAG
CAG	CAG	0.99962	CAG	CAG	0.998326	CNAG	CNAG	CNAG	CAG	CNAG	CNAG
CAG	CAG	1	CAG	CAG	1	CNAG	CNAG	CNAG	CNAG	CNAG	CAG
CAG	CAG	1	CAG	CAG	0.999349	CAG	CAG	CNAG	CNAG	CAG	CAG
CAG	CAG	0.999996	CAG	CAG	0.999734	CNAG	CNAG	CNAG	CNAG	CAG	CAG
CAG	CAG	0.999653	CAG	CAG	0.999696	CAG	CAG	CNAG	CNAG	CNAG	CNAG
CAG	CAG	0.726297	CAG	CAG	0.994482	CAG	CAG	CNAG	CNAG	CAG	CAG
CAG	CAG	0.999996	CAG	CAG	0.99998	CAG	CAG	CAG	CAG	CAG	CAG
CAG	CAG	1	CAG	CAG	0.999999	CNAG	CNAG	CAG	CAG	CNAG	CNAG
CAG	CAG	0.895525	CAG	CAG	0.854531	CNAG	CNAG	CNAG	CNAG	CNAG	CNAG
CAG	CAG	1	CAG	CAG	0.999941	CAG	CAG	CNAG	CNAG	CNAG	CNAG
CNAG	CNAG	0.999999	CNAG	CNAG	0.999998	CNAG	CNAG	CNAG	CNAG	CNAG	CNAG
CNAG	CNAG	1	CNAG	CNAG	0.99999	CNAG	CNAG	CNAG	CAG	CAG	CAG
CNAG	CNAG	0.999963	CNAG	CNAG	0.999206	CNAG	CNAG	CNAG	CNAG	CNAG	CNAG
CNAG	CAG	0.972795	CNAG	CAG	0.993568	CAG	CAG	CNAG	CNAG	CAG	CAG
CNAG	CNAG	0.993214	CNAG	CNAG	0.997663	CNAG	CNAG	CAG	CNAG	CNAG	CNAG
CNAG	CNAG	1	CNAG	CNAG	1	CNAG	CNAG	CNAG	CNAG	CNAG	CNAG
CNAG	CNAG	0.999969	CNAG	CNAG	0.959695	CAG	CAG	CAG	CAG	CAG	CAG
CNAG	CNAG	0.999998	CNAG	CNAG	0.99998	CAG	CAG	CAG	CNAG	CAG	CAG
CNAG	CNAG	1	CNAG	CNAG	0.999997	CNAG	CNAG	CNAG	CAG	CNAG	CNAG
CNAG	CNAG	1	CNAG	CNAG	0.999925	CAG	CAG	CNAG	CAG	CNAG	CNAG
CNAG	CNAG	0.999507	CNAG	CNAG	0.626388	CAG	CNAG	CNAG	CNAG	CAG	CAG
CNAG	CNAG	0.999966	CNAG	CNAG	0.998449	CNAG	CNAG	CNAG	CAG	CNAG	CNAG
CNAG	CNAG	0.995558	CNAG	CNAG	0.994623	CNAG	CNAG	CNAG	CNAG	CNAG	CNAG
CNAG	CNAG	0.999805	CNAG	CNAG	0.999752	CNAG	CNAG	CAG	CNAG	CAG	CAG
CNAG	CNAG	1	CNAG	CNAG	1	CAG	CAG	CAG	CAG	CAG	CAG
CNAG	CNAG	1	CNAG	CNAG	0.951124	CNAG	CNAG	CNAG	CNAG	CNAG	CNAG
CNAG	CNAG	0.995345	CNAG	CNAG	0.997547	CNAG	CNAG	CAG	CAG	CAG	CNAG
CNAG	CNAG	0.999998	CNAG	CNAG	1	CNAG	CNAG	CAG	CNAG	CNAG	CNAG
CNAG	CNAG	0.999927	CNAG	CNAG	0.999748	CAG	CAG	CAG	CAG	CAG	CAG
CNAG	CNAG	0.999415	CNAG	CNAG	0.981564	CNAG	CAG	CNAG	CNAG	CAG	CAG
CNAG	CNAG	1	CNAG	CNAG	1	CNAG	CNAG	CAG	CAG	CNAG	CNAG
CNAG	CNAG	1	CNAG	CNAG	1	CAG	CAG	CNAG	CNAG	CNAG	CNAG
CNAG	CNAG	1	CNAG	CNAG	1	CAG	CNAG	CAG	CAG	CNAG	CNAG
CNAG	CNAG	0.999999	CNAG	CNAG	0.999994	CNAG	CNAG	CNAG	CNAG	CAG	CAG
CNAG	CNAG	0.554841	CNAG	CNAG	0.800579	CNAG	CNAG	CNAG	CNAG	CAG	CAG
CNAG	CNAG	0.999992	CNAG	CNAG	0.999189	CAG	CNAG	CAG	CAG	CAG	CAG
CNAG	CNAG	0.978597	CNAG	CNAG	0.999419	CAG	CAG	CAG	CAG	CNAG	CAG
CNAG	CNAG	0.999956	CNAG	CNAG	0.999992	CNAG	CNAG	CNAG	CNAG	CNAG	CNAG
CNAG	CNAG	1	CNAG	CNAG	1	CNAG	CNAG	CAG	CAG	CAG	CAG
CNAG	CNAG	0.997837	CNAG	CNAG	0.999004	CNAG	CNAG	CNAG	CAG	CAG	CAG
CNAG	CNAG	1	CNAG	CNAG	1	CNAG	CNAG	CNAG	CNAG	CNAG	CNAG
CNAG	CNAG	0.999902	CNAG	CNAG	0.990858	CNAG	CNAG	CNAG	CNAG	CNAG	CNAG
CNAG	CNAG	0.999896	CNAG	CNAG	0.999464	CNAG	CAG	CNAG	CNAG	CAG	CAG
CNAG	CNAG	1	CNAG	CNAG	0.999981	CAG	CAG	CAG	CAG	CAG	CAG
CNAG	CNAG	1	CNAG	CNAG	1	CNAG	CNAG	CAG	CAG	CAG	CNAG
CNAG	CNAG	1	CNAG	CNAG	1	CNAG	CNAG	CAG	CAG	CNAG	CNAG
CNAG	CNAG	0.999999	CNAG	CNAG	0.998541	CAG	CAG	CNAG	CNAG	CNAG	CNAG
CNAG	CNAG	0.992581	CNAG	CNAG	0.756503	CNAG	CNAG	CAG	CAG	CNAG	CNAG
CNAG	CNAG	1	CNAG	CNAG	0.999999	CNAG	CNAG	CAG	CAG	CAG	CAG
CNAG	CNAG	0.886756	CNAG	CNAG	0.940953	CAG	CAG	CNAG	CNAG	CNAG	CNAG
CNAG	CNAG	0.999983	CNAG	CNAG	0.999996	CAG	CAG	CNAG	CNAG	CAG	CAG
CNAG	CNAG	1	CNAG	CNAG	0.999618	CNAG	CNAG	CNAG	CNAG	CNAG	CNAG
CNAG	CNAG	1	CNAG	CNAG	1	CNAG	CNAG	CNAG	CNAG	CAG	CAG
CNAG	CNAG	1	CNAG	CNAG	1	CAG	CNAG	CAG	CNAG	CNAG	CNAG
CNAG	CNAG	0.999997	CNAG	CNAG	1	CAG	CAG	CAG	CAG	CNAG	CNAG
CNAG	CNAG	0.999847	CNAG	CNAG	0.996989	CNAG	CNAG	CNAG	CNAG	CNAG	CNAG
CNAG	CNAG	0.999981	CNAG	CNAG	0.998872	CAG	CAG	CNAG	CAG	CAG	CAG
CNAG	CNAG	0.975132	CNAG	CNAG	0.997856	CNAG	CNAG	CNAG	CNAG	CAG	CAG
CNAG	CNAG	0.99717	CNAG	CNAG	0.999865	CAG	CAG	CNAG	CNAG	CAG	CAG
CNAG	CNAG	0.999987	CNAG	CNAG	0.999625	CAG	CAG	CNAG	CNAG	CAG	CNAG
CNAG	CNAG	0.999926	CNAG	CNAG	0.999985	CNAG	CNAG	CNAG	CNAG	CAG	CAG
CNAG	CNAG	0.999999	CNAG	CNAG	0.999957	CNAG	CNAG	CNAG	CAG	CAG	CAG
CNAG	CNAG	0.999993	CNAG	CNAG	1	CAG	CAG	CAG	CAG	CAG	CAG
CNAG	CNAG	0.999645	CNAG	CNAG	0.714259	CAG	CAG	CAG	CAG	CNAG	CNAG
CNAG	CNAG	1	CNAG	CNAG	0.999992	CAG	CAG	CAG	CAG	CNAG	CNAG
CNAG	CNAG	1	CNAG	CNAG	0.999999	CNAG	CNAG	CAG	CAG	CNAG	CAG
CNAG	CNAG	1	CNAG	CNAG	1	CAG	CAG	CAG	CAG	CNAG	CNAG
CNAG	CNAG	0.999969	CNAG	CNAG	0.999972	CAG	CAG	CAG	CAG	CNAG	CNAG
CNAG	CNAG	1	CNAG	CNAG	1	CNAG	CAG	CNAG	CNAG	CAG	CAG
CNAG	CNAG	1	CNAG	CNAG	1	CNAG	CNAG	CAG	CAG	CAG	CAG
CNAG	CAG	0.990401	CNAG	CAG	0.99547	CNAG	CNAG	CAG	CAG	CNAG	CNAG
CNAG	CNAG	1	CNAG	CNAG	0.999995	CAG	CAG	CNAG	CNAG	CAG	CAG
CNAG	CNAG	1	CNAG	CNAG	1	CAG	CAG	CNAG	CNAG	CNAG	CNAG
CNAG	CNAG	0.999908	CNAG	CNAG	1	CNAG	CNAG	CNAG	CAG	CNAG	CAG
CNAG	CAG	0.690115	CNAG	CNAG	0.971718	CAG	CAG	CNAG	CNAG	CAG	CAG
CNAG	CNAG	1	CNAG	CNAG	1	CNAG	CNAG	CAG	CAG	CNAG	CNAG
CNAG	CNAG	0.739246	CNAG	CNAG	0.79365	CNAG	CAG	CAG	CAG	CAG	CAG
CNAG	CNAG	1	CNAG	CNAG	0.999995	CAG	CNAG	CAG	CAG	CNAG	CNAG
CNAG	CNAG	1	CNAG	CNAG	1	CNAG	CNAG	CNAG	CNAG	CNAG	CAG
CNAG	CNAG	1	CNAG	CNAG	1	CAG	CNAG	CNAG	CNAG	CAG	CAG
CNAG	CNAG	0.999809	CNAG	CNAG	0.999673	CNAG	CNAG	CAG	CAG	CNAG	CAG
CNAG	CNAG	1	CNAG	CNAG	0.999939	CAG	CAG	CNAG	CNAG	CNAG	CNAG
CNAG	CNAG	0.999993	CNAG	CNAG	0.998866	CNAG	CNAG	CAG	CAG	CAG	CAG
CNAG	CAG	0.981688	CNAG	CAG	0.581753	CNAG	CNAG	CAG	CAG	CAG	CAG
CNAG	CNAG	1	CNAG	CNAG	0.999988	CAG	CAG	CNAG	CNAG	CAG	CAG
CNAG	CNAG	0.999976	CNAG	CNAG	0.999998	CNAG	CNAG	CNAG	CNAG	CNAG	CNAG
CNAG	CNAG	1	CNAG	CNAG	0.999992	CNAG	CNAG	CAG	CAG	CNAG	CNAG
CNAG	CNAG	1	CNAG	CNAG	1	CAG	CAG	CAG	CAG	CNAG	CNAG
CNAG	CNAG	1	CNAG	CNAG	0.999981	CAG	CAG	CNAG	CNAG	CAG	CAG
CNAG	CNAG	0.999999	CNAG	CNAG	0.999607	CAG	CNAG	CNAG	CNAG	CNAG	CAG
CNAG	CNAG	0.999999	CNAG	CNAG	0.999171	CAG	CAG	CNAG	CNAG	CAG	CAG
CNAG	CNAG	0.969587	CNAG	CNAG	0.971271	CAG	CAG	CAG	CAG	CAG	CAG
CNAG	CNAG	1	CNAG	CNAG	0.999999	CAG	CAG	CNAG	CNAG	CNAG	CNAG
CNAG	CNAG	1	CNAG	CNAG	0.999997	CAG	CAG	CAG	CAG	CAG	CAG
CNAG	CNAG	1	CNAG	CNAG	0.999984	CAG	CAG	CNAG	CNAG	CAG	CNAG
CNAG	CAG	0.902026	CNAG	CNAG	0.745856	CNAG	CNAG	CAG	CAG	CNAG	CAG
CNAG	CNAG	1	CNAG	CNAG	1	CAG	CAG	CAG	CAG	CAG	CAG
CNAG	CNAG	1	CNAG	CNAG	1	CNAG	CNAG	CNAG	CNAG	CAG	CAG
CNAG	CNAG	0.964072	CNAG	CNAG	0.874328	CAG	CAG	CAG	CAG	CAG	CAG
CNAG	CNAG	0.999394	CNAG	CNAG	0.992022	CNAG	CNAG	CAG	CAG	CNAG	CNAG
CNAG	CNAG	1	CNAG	CNAG	1	CNAG	CAG	CAG	CAG	CNAG	CAG
CNAG	CNAG	1	CNAG	CNAG	1	CNAG	CNAG	CAG	CNAG	CAG	CAG
CNAG	CNAG	1	CNAG	CNAG	1	CAG	CAG	CNAG	CNAG	CAG	CAG
CNAG	CNAG	1	CNAG	CNAG	0.999999	CNAG	CNAG	CAG	CAG	CAG	CAG
CNAG	CNAG	1	CNAG	CNAG	1	CNAG	CNAG	CNAG	CAG	CAG	CAG
CNAG	CNAG	0.999998	CNAG	CNAG	1	CAG	CAG	CAG	CNAG	CNAG	CNAG
CNAG	CNAG	0.999719	CNAG	CNAG	0.988231	CNAG	CNAG	CAG	CAG	CNAG	CNAG
CNAG	CNAG	1	CNAG	CNAG	0.999999	CAG	CAG	CAG	CAG	CAG	CAG
CNAG	CNAG	1	CNAG	CNAG	1	CNAG	CNAG	CAG	CAG	CNAG	CNAG
CNAG	CNAG	1	CNAG	CNAG	0.999985	CNAG	CNAG	CAG	CAG	CAG	CAG
CNAG	CNAG	0.999914	CNAG	CNAG	0.978119	CAG	CAG	CNAG	CNAG	CAG	CAG
CNAG	CNAG	1	CNAG	CNAG	1	CNAG	CNAG	CNAG	CNAG	CAG	CAG
CNAG	CNAG	0.999649	CNAG	CNAG	0.996857	CAG	CAG	CNAG	CNAG	CNAG	CNAG
CNAG	CNAG	0.999976	CNAG	CNAG	0.99897	CAG	CAG	CAG	CAG	CAG	CAG
CNAG	CNAG	1	CNAG	CNAG	0.999997	CNAG	CNAG	CAG	CNAG	CAG	CAG
CNAG	CNAG	0.999971	CNAG	CNAG	0.989804	CNAG	CNAG	CAG	CNAG	CNAG	CNAG
CNAG	CNAG	1	CNAG	CNAG	0.999997	CAG	CAG	CNAG	CAG	CNAG	CAG
CNAG	CAG	0.556226	CNAG	CNAG	0.613808	CAG	CAG	CAG	CAG	CNAG	CNAG
CNAG	CNAG	1	CNAG	CNAG	1	CAG	CAG	CNAG	CNAG	CAG	CAG
CNAG	CNAG	0.996604	CNAG	CNAG	0.972584	CNAG	CNAG	CAG	CAG	CNAG	CNAG
CNAG	CNAG	1	CNAG	CNAG	0.999998	CNAG	CNAG	CNAG	CNAG	CNAG	CNAG
CNAG	CNAG	0.999864	CNAG	CNAG	1	CAG	CNAG	CAG	CAG	CNAG	CNAG
CNAG	CNAG	0.99978	CNAG	CNAG	0.998674	CNAG	CAG	CAG	CNAG	CNAG	CNAG
CNAG	CNAG	1	CNAG	CNAG	1	CNAG	CNAG	CNAG	CNAG	CNAG	CNAG
CNAG	CNAG	0.997806	CNAG	CNAG	0.995441	CNAG	CNAG	CAG	CNAG	CNAG	CNAG
CNAG	CNAG	0.999848	CNAG	CNAG	0.975645	CAG	CAG	CAG	CAG	CAG	CAG
CNAG	CNAG	1	CNAG	CNAG	1	CNAG	CNAG	CAG	CNAG	CNAG	CAG
CNAG	CNAG	1	CNAG	CNAG	1	CNAG	CNAG	CAG	CAG	CAG	CAG
CNAG	CNAG	1	CNAG	CNAG	1	CAG	CAG	CAG	CAG	CAG	CAG
CNAG	CNAG	1	CNAG	CNAG	1	CNAG	CNAG	CNAG	CNAG	CNAG	CAG
CNAG	CNAG	1	CNAG	CNAG	1	CNAG	CNAG	CAG	CAG	CNAG	CNAG
CNAG	CNAG	1	CNAG	CNAG	1	CNAG	CNAG	CAG	CNAG	CNAG	CNAG
CNAG	CNAG	1	CNAG	CNAG	0.999997	CNAG	CNAG	CAG	CAG	CAG	CAG
CNAG	CNAG	1	CNAG	CNAG	0.999738	CNAG	CNAG	CAG	CAG	CNAG	CNAG
CNAG	CAG	0.995213	CNAG	CAG	0.985946	CNAG	CNAG	CNAG	CNAG	CAG	CAG
CNAG	CAG	0.979576	CNAG	CAG	0.998702	CNAG	CNAG	CNAG	CNAG	CNAG	CNAG
CNAG	CNAG	1	CNAG	CNAG	1	CNAG	CAG	CAG	CAG	CAG	CAG
CNAG	CNAG	1	CNAG	CNAG	0.998495	CAG	CAG	CNAG	CNAG	CAG	CAG
CNAG	CNAG	1	CNAG	CNAG	1	CNAG	CNAG	CAG	CAG	CAG	CAG
CNAG	CNAG	1	CNAG	CNAG	0.999793	CAG	CNAG	CAG	CAG	CAG	CAG
CNAG	CNAG	0.999944	CNAG	CNAG	0.978845	CAG	CAG	CNAG	CNAG	CNAG	CNAG
CNAG	CNAG	0.993176	CNAG	CAG	0.910794	CAG	CAG	CNAG	CNAG	CNAG	CNAG
CNAG	CNAG	0.999993	CNAG	CNAG	1	CAG	CAG	CAG	CNAG	CNAG	CNAG
CNAG	CNAG	0.997417	CNAG	CNAG	0.683468	CAG	CAG	CNAG	CNAG	CNAG	CNAG
CNAG	CNAG	0.999975	CNAG	CNAG	0.994375	CAG	CAG	CNAG	CNAG	CNAG	CNAG
CNAG	CNAG	0.99716	CNAG	CNAG	0.97947	CNAG	CNAG	CAG	CAG	CAG	CAG
CNAG	CNAG	0.999809	CNAG	CNAG	0.999728	CNAG	CNAG	CAG	CAG	CNAG	CNAG
CNAG	CNAG	0.978136	CNAG	CNAG	0.997838	CAG	CAG	CAG	CAG	CAG	CAG
CNAG	CNAG	0.999996	CNAG	CNAG	1	CAG	CAG	CNAG	CNAG	CNAG	CNAG
CNAG	CNAG	1	CNAG	CNAG	1	CNAG	CNAG	CAG	CAG	CAG	CAG
CNAG	CNAG	1	CNAG	CNAG	1	CAG	CAG	CAG	CAG	CAG	CAG
CNAG	CNAG	0.999999	CNAG	CNAG	0.999995	CNAG	CNAG	CNAG	CNAG	CNAG	CNAG
CNAG	CNAG	0.99891	CNAG	CNAG	0.998119	CAG	CAG	CNAG	CNAG	CNAG	CNAG
CNAG	CNAG	1	CNAG	CNAG	1	CNAG	CNAG	CAG	CAG	CNAG	CNAG
CNAG	CNAG	0.999871	CNAG	CNAG	0.998862	CAG	CAG	CNAG	CNAG	CAG	CAG
CNAG	CNAG	1	CNAG	CNAG	1	CAG	CAG	CAG	CNAG	CAG	CAG
CNAG	CNAG	0.981895	CNAG	CNAG	0.999079	CNAG	CNAG	CAG	CAG	CAG	CAG
CNAG	CNAG	1	CNAG	CNAG	1	CNAG	CNAG	CNAG	CNAG	CAG	CAG
CNAG	CNAG	0.999989	CNAG	CNAG	0.644305	CNAG	CNAG	CNAG	CAG	CAG	CAG
CNAG	CNAG	0.999954	CNAG	CNAG	0.999239	CAG	CAG	CAG	CAG	CAG	CAG
CNAG	CNAG	1	CNAG	CNAG	0.996575	CNAG	CNAG	CAG	CNAG	CAG	CAG
CNAG	CNAG	1	CNAG	CNAG	1	CNAG	CNAG	CAG	CAG	CNAG	CNAG
CNAG	CNAG	1	CNAG	CNAG	0.999835	CAG	CAG	CNAG	CNAG	CAG	CAG
CNAG	CNAG	1	CNAG	CNAG	1	CNAG	CAG	CNAG	CNAG	CAG	CAG
CNAG	CNAG	0.999951	CNAG	CNAG	1	CNAG	CNAG	CAG	CAG	CAG	CAG
CNAG	CNAG	0.988888	CNAG	CNAG	0.993675	CAG	CAG	CNAG	CNAG	CNAG	CNAG
CNAG	CNAG	1	CNAG	CNAG	1	CNAG	CNAG	CAG	CAG	CAG	CAG
CNAG	CNAG	0.999976	CNAG	CNAG	0.999134	CNAG	CNAG	CNAG	CNAG	CNAG	CNAG
CNAG	CNAG	1	CNAG	CNAG	0.999999	CAG	CAG	CAG	CAG	CNAG	CNAG
CNAG	CAG	0.994826	CNAG	CNAG	0.801625	CNAG	CNAG	CNAG	CNAG	CNAG	CNAG
CNAG	CNAG	0.999998	CNAG	CNAG	1	CAG	CNAG	CNAG	CNAG	CNAG	CNAG
CNAG	CNAG	1	CNAG	CNAG	1	CAG	CNAG	CNAG	CNAG	CNAG	CNAG
CNAG	CNAG	0.999997	CNAG	CNAG	0.999978	CNAG	CNAG	CAG	CNAG	CAG	CAG
CNAG	CNAG	0.999994	CNAG	CNAG	0.999925	CNAG	CNAG	CAG	CAG	CNAG	CNAG
CNAG	CNAG	0.999091	CNAG	CAG	0.954202	CNAG	CNAG	CAG	CAG	CAG	CAG
CNAG	CNAG	1	CNAG	CNAG	1	CAG	CAG	CAG	CAG	CNAG	CNAG
CNAG	CNAG	0.994605	CNAG	CNAG	0.733614	CNAG	CNAG	CNAG	CAG	CNAG	CNAG
CNAG	CNAG	0.999976	CNAG	CNAG	0.999786	CNAG	CAG	CNAG	CNAG	CAG	CAG
CNAG	CNAG	1	CNAG	CNAG	1	CNAG	CNAG	CAG	CAG	CAG	CAG
CNAG	CNAG	0.999613	CNAG	CAG	0.809205	CAG	CAG	CNAG	CNAG	CAG	CAG
CNAG	CNAG	1	CNAG	CNAG	1	CAG	CAG	CAG	CAG	CNAG	CNAG
CNAG	CNAG	1	CNAG	CNAG	0.999999	CAG	CAG	CAG	CAG	CAG	CAG
CNAG	CNAG	0.999997	CNAG	CNAG	0.999785	CNAG	CNAG	CAG	CAG	CNAG	CNAG
CNAG	CNAG	1	CNAG	CNAG	0.999998	CAG	CAG	CNAG	CNAG	CAG	CAG
CNAG	CNAG	0.999964	CNAG	CAG	0.986325	CNAG	CNAG	CAG	CNAG	CNAG	CNAG
CNAG	CNAG	0.999969	CNAG	CNAG	0.941619	CAG	CNAG	CNAG	CNAG	CNAG	CNAG
CNAG	CNAG	1	CNAG	CNAG	0.999981	CNAG	CNAG	CAG	CAG	CAG	CAG
CNAG	CAG	0.680552	CNAG	CAG	0.943143	CAG	CAG	CAG	CAG	CNAG	CNAG
CNAG	CNAG	1	CNAG	CNAG	1	CNAG	CNAG	CAG	CAG	CNAG	CAG
CNAG	CNAG	0.948109	CNAG	CAG	0.913226	CNAG	CNAG	CAG	CAG	CNAG	CNAG
CNAG	CNAG	0.999999	CNAG	CNAG	0.999995	CNAG	CAG	CNAG	CNAG	CNAG	CNAG
CNAG	CNAG	1	CNAG	CNAG	1	CNAG	CNAG	CNAG	CNAG	CNAG	CNAG
CNAG	CNAG	0.999001	CNAG	CNAG	0.992897	CNAG	CAG	CNAG	CNAG	CAG	CAG
CNAG	CAG	0.900588	CNAG	CAG	0.992971	CAG	CAG	CAG	CAG	CAG	CAG
CNAG	CAG	0.988546	CNAG	CAG	0.694872	CAG	CAG	CAG	CAG	CNAG	CNAG
CNAG	CNAG	0.966341	CNAG	CNAG	0.960591	CNAG	CNAG	CNAG	CNAG	CNAG	CNAG
CNAG	CNAG	0.811704	CNAG	CAG	0.926176	CNAG	CAG	CAG	CAG	CNAG	CNAG
CNAG	CNAG	1	CNAG	CNAG	0.999995	CAG	CAG	CNAG	CNAG	CNAG	CNAG
CNAG	CNAG	0.999878	CNAG	CNAG	0.999276	CAG	CAG	CNAG	CNAG	CNAG	CNAG
CNAG	CNAG	0.627912	CNAG	CAG	0.991031	CNAG	CNAG	CAG	CAG	CAG	CAG
CNAG	CNAG	0.714015	CNAG	CNAG	0.999982	CNAG	CNAG	CNAG	CNAG	CNAG	CNAG
CNAG	CNAG	0.849857	CNAG	CNAG	0.971298	CAG	CNAG	CNAG	CAG	CNAG	CAG
CNAG	CNAG	0.99513	CNAG	CNAG	0.996702	CNAG	CNAG	CNAG	CNAG	CAG	CAG
CNAG	CNAG	0.999999	CNAG	CNAG	0.999912	CNAG	CNAG	CNAG	CNAG	CNAG	CNAG
CNAG	CNAG	0.876399	CNAG	CNAG	0.994972	CAG	CAG	CAG	CAG	CNAG	CAG
CNAG	CNAG	1	CNAG	CNAG	1	CAG	CAG	CNAG	CNAG	CNAG	CAG
CNAG	CNAG	0.90063	CNAG	CNAG	0.972315	CAG	CAG	CAG	CNAG	CAG	CAG
CNAG	CNAG	1	CNAG	CNAG	1	CAG	CAG	CAG	CAG	CNAG	CNAG
CNAG	CNAG	1	CNAG	CNAG	0.999999	CNAG	CNAG	CAG	CNAG	CAG	CAG
CNAG	CNAG	1	CNAG	CNAG	0.999992	CNAG	CNAG	CNAG	CNAG	CNAG	CNAG
CNAG	CNAG	0.999243	CNAG	CNAG	0.999278	CAG	CAG	CAG	CNAG	CNAG	CNAG
CNAG	CAG	0.989666	CNAG	CAG	0.953103	CAG	CNAG	CNAG	CNAG	CAG	CAG
CNAG	CNAG	1	CNAG	CNAG	1	CAG	CAG	CNAG	CNAG	CNAG	CNAG
CNAG	CNAG	1	CNAG	CNAG	0.999999	CAG	CAG	CAG	CNAG	CAG	CAG
CNAG	CNAG	0.999999	CNAG	CNAG	0.800444	CNAG	CNAG	CNAG	CNAG	CNAG	CNAG
CNAG	CNAG	1	CNAG	CNAG	0.998645	CAG	CAG	CNAG	CNAG	CNAG	CNAG
CNAG	CNAG	1	CNAG	CNAG	1	CAG	CAG	CAG	CAG	CAG	CAG
CNAG	CNAG	1	CNAG	CNAG	1	CAG	CAG	CAG	CAG	CNAG	CAG
CNAG	CNAG	0.986721	CNAG	CNAG	0.761884	CNAG	CNAG	CAG	CAG	CNAG	CNAG
CNAG	CNAG	1	CNAG	CNAG	0.999999	CAG	CAG	CAG	CNAG	CAG	CAG
CNAG	CAG	0.648606	CNAG	CNAG	0.965512	CAG	CAG	CNAG	CNAG	CAG	CAG
CNAG	CNAG	1	CNAG	CNAG	1	CNAG	CNAG	CNAG	CNAG	CNAG	CAG
CNAG	CNAG	1	CNAG	CNAG	0.999995	CNAG	CNAG	CNAG	CNAG	CNAG	CNAG
CNAG	CNAG	0.999998	CNAG	CNAG	0.999983	CAG	CAG	CNAG	CNAG	CNAG	CNAG
CNAG	CNAG	0.999999	CNAG	CNAG	0.958543	CAG	CAG	CNAG	CNAG	CAG	CNAG
CNAG	CNAG	1	CNAG	CNAG	1	CAG	CAG	CAG	CAG	CNAG	CAG
CNAG	CNAG	0.995117	CNAG	CNAG	0.987027	CNAG	CNAG	CNAG	CNAG	CNAG	CNAG
CNAG	CNAG	0.998131	CNAG	CNAG	0.924415	CNAG	CNAG	CAG	CAG	CAG	CAG
CNAG	CNAG	0.996438	CNAG	CNAG	0.970563	CAG	CAG	CAG	CAG	CNAG	CNAG
CNAG	CNAG	0.999921	CNAG	CNAG	0.998164	CAG	CAG	CNAG	CNAG	CNAG	CAG
CNAG	CNAG	0.999866	CNAG	CNAG	0.999972	CNAG	CNAG	CAG	CAG	CNAG	CNAG
CNAG	CNAG	1	CNAG	CNAG	1	CAG	CAG	CNAG	CNAG	CNAG	CNAG
CNAG	CNAG	1	CNAG	CNAG	0.999986	CAG	CAG	CAG	CNAG	CNAG	CNAG
CNAG	CNAG	1	CNAG	CNAG	1	CAG	CAG	CAG	CAG	CNAG	CAG
CNAG	CAG	0.993193	CNAG	CAG	0.782464	CAG	CAG	CNAG	CNAG	CAG	CAG
CNAG	CNAG	1	CNAG	CNAG	0.999998	CNAG	CNAG	CNAG	CNAG	CNAG	CNAG
CNAG	CNAG	0.999951	CNAG	CNAG	0.999995	CNAG	CNAG	CAG	CAG	CAG	CAG
CNAG	CNAG	0.999982	CNAG	CNAG	1	CAG	CAG	CNAG	CNAG	CNAG	CNAG
CNAG	CNAG	1	CNAG	CNAG	0.999997	CNAG	CNAG	CAG	CAG	CAG	CAG
CNAG	CNAG	1	CNAG	CNAG	1	CNAG	CNAG	CAG	CAG	CNAG	CNAG
CNAG	CNAG	0.999994	CNAG	CNAG	0.999474	CNAG	CAG	CNAG	CNAG	CAG	CAG
CNAG	CNAG	1	CNAG	CNAG	0.999995	CAG	CAG	CAG	CAG	CNAG	CNAG
CNAG	CNAG	0.999295	CNAG	CNAG	0.869363	CNAG	CNAG	CNAG	CNAG	CNAG	CNAG
CNAG	CNAG	1	CNAG	CNAG	0.999973	CAG	CNAG	CNAG	CNAG	CNAG	CNAG
CNAG	CNAG	0.999963	CNAG	CNAG	1	CNAG	CNAG	CAG	CAG	CNAG	CNAG
CNAG	CNAG	0.999997	CNAG	CNAG	0.996046	CAG	CAG	CNAG	CNAG	CAG	CAG
CNAG	CNAG	0.999995	CNAG	CNAG	0.995559	CNAG	CNAG	CAG	CAG	CNAG	CAG
CNAG	CNAG	1	CNAG	CNAG	1	CAG	CAG	CNAG	CNAG	CAG	CAG
CNAG	CNAG	0.999999	CNAG	CNAG	1	CAG	CAG	CNAG	CNAG	CNAG	CNAG
CNAG	CNAG	0.999998	CNAG	CNAG	0.999835	CNAG	CNAG	CNAG	CNAG	CAG	CAG
CNAG	CNAG	1	CNAG	CNAG	0.999932	CNAG	CNAG	CAG	CAG	CAG	CAG
CNAG	CNAG	0.999118	CNAG	CNAG	0.999908	CNAG	CNAG	CNAG	CAG	CAG	CAG
CNAG	CNAG	1	CNAG	CNAG	0.999637	CNAG	CNAG	CNAG	CNAG	CAG	CAG
CNAG	CNAG	0.933621	CNAG	CAG	0.567313	CAG	CAG	CNAG	CNAG	CNAG	CNAG
CNAG	CNAG	0.999707	CNAG	CNAG	0.997044	CAG	CAG	CAG	CAG	CNAG	CNAG
CNAG	CNAG	1	CNAG	CNAG	0.999991	CAG	CAG	CAG	CAG	CAG	CAG
CNAG	CNAG	0.999995	CNAG	CNAG	0.999994	CAG	CNAG	CNAG	CNAG	CAG	CAG
CNAG	CNAG	0.999998	CNAG	CNAG	0.999589	CAG	CAG	CNAG	CNAG	CNAG	CNAG
CNAG	CNAG	0.999991	CNAG	CNAG	1	CNAG	CAG	CNAG	CAG	CAG	CAG
CNAG	CNAG	0.996989	CNAG	CNAG	0.994135	CNAG	CNAG	CAG	CAG	CAG	CNAG
CNAG	CNAG	1	CNAG	CNAG	0.999628	CNAG	CAG	CNAG	CNAG	CNAG	CNAG
CNAG	CNAG	0.862778	CNAG	CNAG	0.977092	CNAG	CAG	CNAG	CNAG	CAG	CAG
CNAG	CNAG	0.999997	CNAG	CNAG	0.925223	CNAG	CNAG	CAG	CAG	CAG	CAG
CNAG	CNAG	0.99956	CNAG	CNAG	0.989028	CAG	CAG	CAG	CAG	CAG	CAG
CNAG	CAG	0.964715	CNAG	CAG	0.85221	CNAG	CNAG	CAG	CAG	CAG	CAG
CNAG	CNAG	0.999965	CNAG	CNAG	0.997087	CNAG	CNAG	CAG	CNAG	CNAG	CNAG
CNAG	CNAG	0.999986	CNAG	CNAG	0.999609	CNAG	CNAG	CAG	CAG	CAG	CNAG
CNAG	CNAG	0.999998	CNAG	CNAG	0.999961	CNAG	CNAG	CAG	CAG	CAG	CAG
CNAG	CNAG	1	CNAG	CNAG	1	CNAG	CNAG	CAG	CAG	CAG	CNAG
CNAG	CNAG	0.999974	CNAG	CNAG	0.99993	CAG	CAG	CNAG	CNAG	CNAG	CNAG
CNAG	CNAG	0.999008	CNAG	CNAG	0.998451	CAG	CAG	CAG	CAG	CAG	CNAG
CNAG	CAG	0.976741	CNAG	CNAG	0.785065	CAG	CAG	CAG	CNAG	CAG	CNAG
CNAG	CNAG	1	CNAG	CNAG	1	CNAG	CNAG	CAG	CAG	CAG	CAG
CNAG	CNAG	1	CNAG	CNAG	0.999993	CAG	CAG	CAG	CAG	CAG	CNAG
CNAG	CNAG	1	CNAG	CNAG	1	CAG	CAG	CNAG	CNAG	CAG	CAG
CNAG	CNAG	1	CNAG	CNAG	1	CNAG	CNAG	CAG	CAG	CNAG	CNAG
CNAG	CNAG	0.553501	CNAG	CNAG	0.985751	CNAG	CNAG	CAG	CNAG	CNAG	CAG
CNAG	CNAG	0.999974	CNAG	CNAG	0.999616	CAG	CAG	CAG	CAG	CAG	CAG
CNAG	CNAG	0.999995	CNAG	CNAG	0.999901	CNAG	CNAG	CNAG	CNAG	CAG	CAG
CNAG	CNAG	1	CNAG	CNAG	1	CAG	CAG	CAG	CAG	CNAG	CAG
CNAG	CNAG	0.943634	CNAG	CNAG	0.999753	CNAG	CNAG	CAG	CAG	CNAG	CNAG
CNAG	CNAG	0.999774	CNAG	CNAG	0.956014	CAG	CAG	CAG	CAG	CNAG	CAG
CNAG	CNAG	1	CNAG	CNAG	1	CAG	CAG	CNAG	CAG	CAG	CAG
CNAG	CNAG	0.979538	CNAG	CNAG	0.534376	CAG	CAG	CAG	CAG	CAG	CAG
CNAG	CNAG	1	CNAG	CNAG	1	CNAG	CAG	CAG	CAG	CNAG	CNAG
CNAG	CNAG	0.998438	CNAG	CNAG	0.895893	CNAG	CNAG	CAG	CAG	CNAG	CNAG
CNAG	CNAG	1	CNAG	CNAG	1	CNAG	CAG	CNAG	CNAG	CAG	CAG
CNAG	CNAG	1	CNAG	CNAG	1	CAG	CAG	CNAG	CNAG	CAG	CAG
CNAG	CNAG	1	CNAG	CNAG	1	CNAG	CNAG	CAG	CAG	CNAG	CNAG
CNAG	CNAG	1	CNAG	CNAG	1	CAG	CAG	CAG	CAG	CAG	CAG
CNAG	CNAG	1	CNAG	CNAG	1	CNAG	CAG	CAG	CAG	CAG	CAG
CNAG	CNAG	0.977787	CNAG	CNAG	0.999914	CNAG	CNAG	CNAG	CNAG	CAG	CAG
CNAG	CAG	0.999976	CNAG	CAG	0.997757	CNAG	CNAG	CNAG	CNAG	CNAG	CNAG
CNAG	CNAG	1	CNAG	CNAG	1	CNAG	CNAG	CNAG	CNAG	CNAG	CNAG
CNAG	CNAG	1	CNAG	CNAG	0.999995	CAG	CAG	CAG	CAG	CNAG	CNAG
CNAG	CNAG	0.999978	CNAG	CAG	0.769971	CAG	CAG	CAG	CAG	CNAG	CNAG
CNAG	CNAG	0.999984	CNAG	CNAG	0.995594	CNAG	CNAG	CNAG	CNAG	CNAG	CNAG
CNAG	CNAG	1	CNAG	CNAG	0.999999	CNAG	CNAG	CNAG	CNAG	CNAG	CNAG
CNAG	CAG	0.947272	CNAG	CAG	0.919209	CAG	CAG	CAG	CAG	CAG	CNAG
CNAG	CNAG	0.999813	CNAG	CNAG	0.944821	CAG	CAG	CAG	CNAG	CAG	CAG
CNAG	CNAG	0.999998	CNAG	CNAG	0.999951	CAG	CAG	CAG	CAG	CNAG	CNAG
CNAG	CNAG	0.999904	CNAG	CNAG	0.998235	CAG	CAG	CNAG	CAG	CNAG	CNAG
CNAG	CNAG	1	CNAG	CNAG	1	CNAG	CNAG	CAG	CAG	CAG	CAG
CNAG	CNAG	1	CNAG	CNAG	1	CAG	CAG	CNAG	CNAG	CAG	CAG
CNAG	CNAG	0.999986	CNAG	CNAG	0.999994	CAG	CNAG	CAG	CAG	CAG	CAG
CNAG	CNAG	0.769152	CNAG	CAG	0.714379	CAG	CAG	CNAG	CNAG	CNAG	CNAG
CNAG	CNAG	0.999788	CNAG	CNAG	1	CNAG	CNAG	CNAG	CNAG	CNAG	CNAG
CNAG	CNAG	0.999998	CNAG	CNAG	0.999998	CNAG	CNAG	CAG	CAG	CNAG	CNAG
CNAG	CNAG	0.999967	CNAG	CNAG	0.999998	CAG	CAG	CNAG	CNAG	CNAG	CNAG
CNAG	CNAG	1	CNAG	CNAG	0.999955	CAG	CNAG	CNAG	CNAG	CNAG	CNAG
CNAG	CNAG	0.993205	CNAG	CNAG	0.823268	CNAG	CNAG	CAG	CAG	CNAG	CNAG
CNAG	CNAG	1	CNAG	CNAG	1	CAG	CAG	CAG	CAG	CAG	CAG
CNAG	CNAG	0.998091	CNAG	CNAG	0.999662	CAG	CAG	CAG	CAG	CNAG	CAG
CNAG	CNAG	0.999883	CNAG	CNAG	0.992248	CNAG	CNAG	CNAG	CNAG	CAG	CAG
CNAG	CNAG	1	CNAG	CNAG	1	CNAG	CAG	CNAG	CNAG	CAG	CNAG
CNAG	CNAG	0.999992	CNAG	CNAG	1	CAG	CNAG	CNAG	CNAG	CNAG	CNAG
CNAG	CNAG	1	CNAG	CNAG	1	CNAG	CAG	CNAG	CAG	CNAG	CNAG
CNAG	CAG	0.524764	CNAG	CNAG	0.999007	CAG	CAG	CAG	CAG	CAG	CAG
CNAG	CNAG	0.999903	CNAG	CNAG	0.864994	CAG	CAG	CAG	CAG	CAG	CNAG
CNAG	CNAG	1	CNAG	CNAG	1	CNAG	CNAG	CAG	CAG	CAG	CNAG
CNAG	CNAG	0.932803	CNAG	CNAG	0.7119	CAG	CAG	CAG	CAG	CNAG	CNAG
CNAG	CNAG	1	CNAG	CNAG	1	CAG	CNAG	CNAG	CNAG	CNAG	CNAG
CNAG	CNAG	0.998795	CNAG	CNAG	0.994064	CAG	CAG	CNAG	CNAG	CNAG	CNAG
CNAG	CNAG	0.999561	CNAG	CNAG	0.991976	CAG	CAG	CAG	CAG	CAG	CAG
CNAG	CNAG	1	CNAG	CNAG	0.992499	CNAG	CNAG	CAG	CNAG	CAG	CAG
CNAG	CNAG	0.999916	CNAG	CNAG	0.996846	CAG	CAG	CAG	CAG	CNAG	CNAG
CNAG	CNAG	1	CNAG	CNAG	1	CAG	CAG	CAG	CAG	CAG	CAG
CNAG	CNAG	0.999985	CNAG	CNAG	0.999937	CNAG	CNAG	CAG	CAG	CNAG	CNAG
CNAG	CNAG	0.999936	CNAG	CNAG	0.999591	CNAG	CNAG	CAG	CNAG	CNAG	CAG
CNAG	CNAG	1	CNAG	CNAG	0.999997	CNAG	CNAG	CNAG	CNAG	CAG	CAG
CNAG	CNAG	1	CNAG	CNAG	0.999999	CAG	CNAG	CNAG	CAG	CAG	CAG
CNAG	CNAG	1	CNAG	CNAG	1	CNAG	CNAG	CAG	CAG	CNAG	CNAG
CNAG	CNAG	0.999706	CNAG	CNAG	0.99955	CAG	CNAG	CNAG	CNAG	CNAG	CNAG
CNAG	CNAG	1	CNAG	CNAG	0.999794	CAG	CAG	CNAG	CNAG	CAG	CAG
CNAG	CNAG	0.996114	CNAG	CNAG	0.930358	CNAG	CNAG	CNAG	CNAG	CAG	CAG
CNAG	CAG	0.702739	CNAG	CNAG	0.957552	CNAG	CNAG	CNAG	CNAG	CNAG	CAG
CNAG	CNAG	0.999431	CNAG	CAG	0.671046	CAG	CAG	CAG	CAG	CAG	CAG
CNAG	CNAG	0.995828	CNAG	CNAG	0.989651	CNAG	CNAG	CAG	CAG	CNAG	CNAG
CNAG	CNAG	0.99855	CNAG	CNAG	0.868719	CNAG	CNAG	CAG	CAG	CAG	CAG
CNAG	CNAG	1	CNAG	CNAG	1	CNAG	CNAG	CNAG	CNAG	CAG	CNAG
CNAG	CNAG	1	CNAG	CNAG	0.999972	CNAG	CNAG	CNAG	CNAG	CAG	CAG
CNAG	CNAG	1	CNAG	CNAG	0.99621	CAG	CAG	CNAG	CNAG	CAG	CNAG
CNAG	CNAG	1	CNAG	CNAG	0.99987	CNAG	CNAG	CAG	CAG	CAG	CAG
CNAG	CNAG	0.999575	CNAG	CNAG	0.97116	CAG	CAG	CNAG	CNAG	CAG	CAG
CNAG	CNAG	1	CNAG	CNAG	1	CAG	CAG	CAG	CAG	CNAG	CNAG
CNAG	CNAG	1	CNAG	CNAG	0.999826	CNAG	CNAG	CAG	CAG	CNAG	CNAG
CNAG	CNAG	0.79986	CNAG	CAG	0.664244	CNAG	CNAG	CNAG	CAG	CAG	CAG
CNAG	CNAG	0.994885	CNAG	CNAG	0.994799	CNAG	CNAG	CNAG	CAG	CNAG	CNAG
CNAG	CNAG	1	CNAG	CNAG	1	CAG	CAG	CAG	CAG	CAG	CAG
CNAG	CNAG	0.999999	CNAG	CNAG	1	CAG	CAG	CNAG	CNAG	CAG	CAG
CNAG	CNAG	1	CNAG	CNAG	1	CAG	CAG	CNAG	CNAG	CNAG	CNAG
CNAG	CNAG	1	CNAG	CNAG	1	CAG	CAG	CNAG	CNAG	CNAG	CNAG
CNAG	CNAG	1	CNAG	CNAG	0.999996	CNAG	CNAG	CNAG	CNAG	CNAG	CNAG
CNAG	CNAG	0.999967	CNAG	CNAG	1	CAG	CAG	CAG	CAG	CAG	CAG
CNAG	CNAG	0.999999	CNAG	CNAG	0.999992	CAG	CAG	CAG	CAG	CAG	CNAG
CNAG	CAG	0.829927	CNAG	CAG	0.999246	CNAG	CNAG	CNAG	CNAG	CNAG	CAG
CNAG	CNAG	0.999985	CNAG	CAG	0.525556	CAG	CAG	CNAG	CNAG	CAG	CAG
CNAG	CNAG	1	CNAG	CNAG	0.999998	CNAG	CNAG	CNAG	CNAG	CNAG	CNAG
CNAG	CNAG	0.998588	CNAG	CNAG	0.982248	CNAG	CNAG	CAG	CAG	CAG	CAG
CNAG	CNAG	1	CNAG	CNAG	0.99984	CNAG	CNAG	CAG	CAG	CAG	CAG
CNAG	CNAG	0.999814	CNAG	CNAG	0.925966	CNAG	CAG	CNAG	CAG	CAG	CAG
CNAG	CNAG	1	CNAG	CNAG	0.999656	CAG	CAG	CAG	CAG	CAG	CAG
CNAG	CNAG	0.999999	CNAG	CNAG	0.99999	CNAG	CNAG	CAG	CAG	CNAG	CNAG
CNAG	CNAG	1	CNAG	CNAG	1	CAG	CAG	CAG	CAG	CAG	CAG
CNAG	CNAG	0.997382	CNAG	CAG	0.821973	CNAG	CNAG	CNAG	CNAG	CNAG	CAG
CNAG	CNAG	1	CNAG	CNAG	1	CNAG	CNAG	CNAG	CNAG	CAG	CAG
CNAG	CNAG	1	CNAG	CNAG	0.999962	CAG	CNAG	CAG	CAG	CAG	CAG
CNAG	CNAG	0.999999	CNAG	CNAG	1	CNAG	CNAG	CAG	CAG	CNAG	CNAG
CNAG	CNAG	0.999971	CNAG	CNAG	0.999895	CAG	CNAG	CNAG	CNAG	CNAG	CNAG
CNAG	CAG	0.999988	CNAG	CAG	0.998151	CAG	CAG	CAG	CAG	CNAG	CAG
CNAG	CNAG	0.944036	CNAG	CNAG	0.947575	CAG	CAG	CNAG	CNAG	CAG	CAG
CNAG	CNAG	0.999999	CNAG	CNAG	0.999998	CAG	CAG	CAG	CAG	CAG	CAG
CNAG	CNAG	0.999483	CNAG	CNAG	0.999996	CNAG	CNAG	CNAG	CNAG	CAG	CAG
CNAG	CNAG	0.999869	CNAG	CNAG	0.629308	CNAG	CNAG	CNAG	CAG	CAG	CAG
CNAG	CAG	0.523244	CNAG	CNAG	0.997876	CAG	CAG	CNAG	CNAG	CAG	CAG
CNAG	CNAG	0.934323	CNAG	CNAG	0.822507	CNAG	CNAG	CNAG	CNAG	CNAG	CNAG
CNAG	CNAG	0.999924	CNAG	CNAG	0.999592	CNAG	CAG	CNAG	CNAG	CNAG	CNAG
CNAG	CNAG	1	CNAG	CNAG	1	CAG	CAG	CNAG	CNAG	CAG	CAG
CNAG	CNAG	0.999967	CNAG	CNAG	0.999557	CAG	CAG	CAG	CAG	CNAG	CNAG
CNAG	CNAG	1	CNAG	CNAG	1	CAG	CAG	CAG	CAG	CNAG	CNAG
CNAG	CNAG	0.993406	CNAG	CNAG	0.995977	CNAG	CNAG	CAG	CAG	CAG	CAG
CNAG	CNAG	1	CNAG	CNAG	1	CNAG	CNAG	CAG	CAG	CNAG	CNAG
CNAG	CAG	0.997003	CNAG	CAG	0.998624	CAG	CAG	CNAG	CNAG	CAG	CAG
CNAG	CNAG	0.985869	CNAG	CNAG	0.956143	CAG	CAG	CNAG	CNAG	CNAG	CNAG
CNAG	CNAG	1	CNAG	CNAG	1	CAG	CNAG	CAG	CAG	CAG	CAG
CNAG	CNAG	0.951526	CNAG	CAG	0.848356	CNAG	CNAG	CNAG	CNAG	CAG	CAG
CNAG	CNAG	0.822663	CNAG	CNAG	0.917264	CNAG	CNAG	CAG	CAG	CNAG	CNAG
CNAG	CNAG	0.750801	CNAG	CAG	0.780435	CNAG	CNAG	CAG	CAG	CNAG	CNAG
CNAG	CNAG	0.999797	CNAG	CNAG	0.858738	CNAG	CNAG	CAG	CAG	CAG	CNAG
CNAG	CNAG	1	CNAG	CNAG	0.999771	CAG	CAG	CAG	CAG	CNAG	CNAG
CNAG	CNAG	1	CNAG	CNAG	0.999974	CNAG	CNAG	CNAG	CNAG	CNAG	CNAG
CNAG	CNAG	1	CNAG	CNAG	0.999077	CAG	CAG	CNAG	CNAG	CAG	CAG
CNAG	CNAG	0.998639	CNAG	CNAG	0.997143	CNAG	CNAG	CNAG	CNAG	CAG	CAG
CNAG	CNAG	1	CNAG	CNAG	1	CAG	CAG	CNAG	CNAG	CAG	CAG
CNAG	CNAG	0.999997	CNAG	CNAG	0.980196	CNAG	CAG	CNAG	CNAG	CAG	CAG
CNAG	CNAG	0.999633	CNAG	CNAG	0.993612	CAG	CAG	CNAG	CAG	CAG	CAG
CNAG	CNAG	0.899212	CNAG	CNAG	0.930393	CAG	CAG	CAG	CAG	CNAG	CNAG
CNAG	CNAG	0.994128	CNAG	CAG	0.6937	CAG	CAG	CAG	CAG	CAG	CAG
CNAG	CNAG	0.999999	CNAG	CNAG	0.999999	CAG	CAG	CNAG	CNAG	CNAG	CNAG
CNAG	CNAG	1	CNAG	CNAG	1	CAG	CAG	CNAG	CNAG	CAG	CAG
CNAG	CNAG	1	CNAG	CNAG	0.999999	CAG	CAG	CAG	CAG	CAG	CAG
CNAG	CNAG	0.997921	CNAG	CNAG	0.9987	CAG	CAG	CAG	CAG	CNAG	CNAG
CNAG	CNAG	0.860747	CNAG	CAG	0.81833	CNAG	CAG	CNAG	CNAG	CAG	CAG
CNAG	CNAG	1	CNAG	CNAG	0.999997	CAG	CAG	CAG	CAG	CAG	CAG
CNAG	CNAG	1	CNAG	CNAG	1	CAG	CAG	CNAG	CAG	CNAG	CNAG
CNAG	CNAG	0.993922	CNAG	CNAG	0.999132	CAG	CAG	CNAG	CNAG	CAG	CAG
CNAG	CNAG	0.999908	CNAG	CNAG	0.999997	CAG	CNAG	CAG	CAG	CNAG	CNAG
CNAG	CNAG	0.99999	CNAG	CNAG	0.999976	CNAG	CNAG	CAG	CAG	CAG	CNAG
CNAG	CNAG	1	CNAG	CNAG	1	CAG	CNAG	CAG	CAG	CNAG	CNAG
CNAG	CNAG	1	CNAG	CNAG	1	CNAG	CNAG	CAG	CAG	CNAG	CAG
CNAG	CNAG	0.999953	CNAG	CNAG	0.990462	CAG	CNAG	CNAG	CNAG	CAG	CNAG
CNAG	CAG	0.997911	CNAG	CAG	0.851351	CAG	CAG	CAG	CNAG	CNAG	CNAG
CNAG	CNAG	1	CNAG	CNAG	1	CAG	CAG	CAG	CAG	CNAG	CNAG
CNAG	CNAG	1	CNAG	CNAG	0.999962	CAG	CAG	CAG	CAG	CAG	CAG
CNAG	CNAG	0.995578	CNAG	CNAG	0.896875	CNAG	CNAG	CAG	CAG	CAG	CAG
CNAG	CNAG	0.999992	CNAG	CNAG	0.99999	CNAG	CNAG	CAG	CAG	CNAG	CNAG
CNAG	CNAG	1	CNAG	CNAG	0.999981	CAG	CAG	CAG	CAG	CAG	CNAG
CNAG	CNAG	1	CNAG	CNAG	1	CNAG	CNAG	CAG	CAG	CNAG	CNAG
CNAG	CNAG	0.999998	CNAG	CNAG	0.998671	CNAG	CNAG	CNAG	CNAG	CNAG	CNAG
CNAG	CNAG	0.998834	CNAG	CNAG	0.996901	CNAG	CNAG	CNAG	CNAG	CNAG	CNAG
CNAG	CNAG	0.99921	CNAG	CNAG	0.998634	CNAG	CNAG	CAG	CAG	CNAG	CNAG
CNAG	CNAG	1	CNAG	CNAG	1	CNAG	CNAG	CAG	CNAG	CNAG	CNAG
CNAG	CNAG	1	CNAG	CNAG	1	CNAG	CNAG	CAG	CAG	CAG	CAG
CNAG	CNAG	0.680882	CNAG	CAG	0.979839	CAG	CNAG	CAG	CAG	CNAG	CNAG
CNAG	CNAG	1	CNAG	CNAG	1	CAG	CAG	CNAG	CNAG	CAG	CAG
CNAG	CNAG	0.948384	CNAG	CNAG	0.998274	CNAG	CNAG	CAG	CAG	CAG	CAG
CNAG	CNAG	0.990406	CNAG	CNAG	0.67519	CAG	CAG	CAG	CAG	CNAG	CNAG
CNAG	CNAG	1	CNAG	CNAG	1	CNAG	CNAG	CAG	CAG	CAG	CAG
CNAG	CNAG	1	CNAG	CNAG	0.999997	CNAG	CNAG	CAG	CAG	CAG	CAG
CNAG	CAG	0.998159	CNAG	CAG	0.98917	CAG	CAG	CNAG	CNAG	CAG	CAG
CNAG	CNAG	1	CNAG	CNAG	0.999999	CAG	CAG	CAG	CAG	CAG	CNAG
CNAG	CNAG	0.999999	CNAG	CNAG	0.999959	CAG	CAG	CAG	CAG	CAG	CAG
CNAG	CNAG	0.998538	CNAG	CNAG	0.981206	CAG	CAG	CNAG	CAG	CAG	CAG
CNAG	CNAG	1	CNAG	CNAG	0.999996	CAG	CAG	CAG	CAG	CNAG	CNAG
CNAG	CAG	0.7863	CNAG	CAG	0.671903	CNAG	CNAG	CAG	CAG	CNAG	CAG
CNAG	CNAG	1	CNAG	CNAG	0.999973	CNAG	CNAG	CAG	CAG	CNAG	CNAG
CNAG	CAG	0.934482	CNAG	CAG	0.998949	CAG	CAG	CAG	CAG	CNAG	CNAG
CNAG	CNAG	0.955237	CNAG	CAG	0.999978	CNAG	CNAG	CAG	CAG	CAG	CAG
CNAG	CNAG	1	CNAG	CNAG	0.999998	CNAG	CNAG	CAG	CAG	CNAG	CNAG
CNAG	CNAG	1	CNAG	CNAG	0.999518	CAG	CAG	CNAG	CNAG	CNAG	CNAG
CNAG	CNAG	1	CNAG	CNAG	1	CAG	CAG	CAG	CAG	CAG	CAG
CNAG	CNAG	1	CNAG	CNAG	1	CNAG	CNAG	CAG	CNAG	CNAG	CNAG
CNAG	CNAG	1	CNAG	CNAG	0.999995	CAG	CAG	CNAG	CNAG	CAG	CAG
CNAG	CNAG	1	CNAG	CNAG	1	CAG	CAG	CAG	CAG	CNAG	CAG
CNAG	CNAG	1	CNAG	CNAG	0.999942	CAG	CAG	CNAG	CNAG	CNAG	CNAG
CNAG	CNAG	0.999923	CNAG	CNAG	0.9977	CNAG	CNAG	CNAG	CNAG	CAG	CAG
CNAG	CNAG	1	CNAG	CNAG	0.996312	CNAG	CNAG	CNAG	CNAG	CAG	CAG
CNAG	CNAG	1	CNAG	CNAG	1	CNAG	CNAG	CAG	CAG	CNAG	CAG
CNAG	CNAG	1	CNAG	CNAG	1	CAG	CAG	CAG	CAG	CAG	CAG
CNAG	CNAG	0.999998	CNAG	CNAG	0.999727	CAG	CAG	CNAG	CNAG	CNAG	CNAG
CNAG	CNAG	1	CNAG	CNAG	1	CAG	CAG	CAG	CAG	CNAG	CNAG
CNAG	CNAG	0.999971	CNAG	CNAG	0.999996	CAG	CAG	CAG	CAG	CAG	CAG
CNAG	CNAG	1	CNAG	CNAG	1	CAG	CAG	CAG	CAG	CAG	CAG
CNAG	CNAG	0.999995	CNAG	CNAG	0.999868	CNAG	CAG	CNAG	CNAG	CAG	CNAG
CNAG	CNAG	1	CNAG	CNAG	1	CNAG	CNAG	CAG	CAG	CAG	CAG
CNAG	CNAG	0.999908	CNAG	CNAG	0.912173	CNAG	CAG	CNAG	CNAG	CNAG	CNAG
CNAG	CNAG	1	CNAG	CNAG	0.9999	CAG	CAG	CNAG	CNAG	CNAG	CNAG
CNAG	CAG	0.824716	CNAG	CNAG	0.728608	CNAG	CNAG	CAG	CAG	CAG	CAG
CNAG	CNAG	1	CNAG	CNAG	0.999982	CNAG	CNAG	CNAG	CNAG	CNAG	CNAG
CNAG	CNAG	0.999999	CNAG	CNAG	0.999798	CNAG	CAG	CNAG	CNAG	CAG	CAG
CNAG	CNAG	1	CNAG	CNAG	1	CAG	CAG	CNAG	CAG	CAG	CAG
CNAG	CNAG	1	CNAG	CNAG	1	CNAG	CNAG	CNAG	CNAG	CAG	CAG
CNAG	CNAG	0.999564	CNAG	CNAG	0.989762	CAG	CAG	CAG	CAG	CAG	CAG
CNAG	CNAG	0.999909	CNAG	CNAG	0.999254	CAG	CAG	CAG	CAG	CNAG	CNAG
CNAG	CNAG	1	CNAG	CNAG	1	CAG	CAG	CAG	CAG	CNAG	CAG
CNAG	CNAG	0.999998	CNAG	CNAG	0.999998	CNAG	CNAG	CNAG	CNAG	CNAG	CNAG
CNAG	CNAG	0.999987	CNAG	CNAG	0.999432	CNAG	CNAG	CAG	CAG	CAG	CAG
CNAG	CNAG	1	CNAG	CNAG	0.999998	CAG	CNAG	CNAG	CNAG	CNAG	CNAG
CNAG	CNAG	0.999128	CNAG	CNAG	0.950978	CNAG	CNAG	CAG	CAG	CNAG	CNAG
CNAG	CNAG	0.983648	CNAG	CNAG	0.995625	CNAG	CNAG	CAG	CAG	CAG	CAG
CNAG	CNAG	0.999976	CNAG	CNAG	0.999999	CAG	CAG	CNAG	CNAG	CNAG	CNAG
CNAG	CAG	0.571589	CNAG	CNAG	0.967952	CNAG	CNAG	CNAG	CNAG	CAG	CAG
CNAG	CNAG	0.999944	CNAG	CNAG	0.997708	CNAG	CNAG	CAG	CAG	CAG	CAG
CNAG	CNAG	1	CNAG	CNAG	1	CAG	CAG	CNAG	CNAG	CNAG	CNAG
CNAG	CNAG	0.999797	CNAG	CNAG	0.999994	CNAG	CNAG	CNAG	CNAG	CNAG	CNAG
CNAG	CNAG	0.999999	CNAG	CNAG	0.999968	CNAG	CNAG	CAG	CAG	CAG	CAG
CNAG	CAG	0.963	CNAG	CAG	0.669235	CAG	CAG	CNAG	CNAG	CNAG	CNAG
CNAG	CNAG	0.999999	CNAG	CNAG	1	CNAG	CNAG	CAG	CAG	CAG	CAG
CNAG	CNAG	0.99999	CNAG	CNAG	0.999999	CAG	CAG	CNAG	CNAG	CNAG	CNAG
CNAG	CNAG	1	CNAG	CNAG	1	CAG	CAG	CAG	CAG	CAG	CAG
CNAG	CNAG	1	CNAG	CNAG	1	CAG	CAG	CAG	CAG	CAG	CAG
CNAG	CNAG	1	CNAG	CNAG	1	CNAG	CNAG	CAG	CAG	CNAG	CNAG
CNAG	CNAG	1	CNAG	CNAG	1	CAG	CAG	CAG	CAG	CNAG	CNAG
CNAG	CNAG	1	CNAG	CNAG	1	CNAG	CNAG	CAG	CAG	CAG	CAG
CNAG	CNAG	0.914705	CNAG	CNAG	0.990723	CAG	CAG	CAG	CAG	CNAG	CNAG
CNAG	CNAG	1	CNAG	CNAG	1	CNAG	CNAG	CNAG	CNAG	CNAG	CNAG
CNAG	CNAG	1	CNAG	CNAG	1	CAG	CAG	CNAG	CNAG	CAG	CNAG
CNAG	CNAG	0.999998	CNAG	CNAG	0.961899	CAG	CAG	CNAG	CNAG	CNAG	CNAG
CNAG	CAG	0.792793	CNAG	CNAG	0.895497	CAG	CNAG	CAG	CAG	CNAG	CNAG
CNAG	CNAG	1	CNAG	CNAG	1	CAG	CAG	CAG	CAG	CNAG	CNAG
CNAG	CNAG	1	CNAG	CNAG	1	CAG	CNAG	CAG	CAG	CNAG	CNAG
CNAG	CNAG	0.999999	CNAG	CNAG	0.999853	CAG	CNAG	CAG	CAG	CAG	CAG
CNAG	CNAG	0.998063	CNAG	CNAG	0.908733	CAG	CNAG	CNAG	CNAG	CAG	CAG
CNAG	CNAG	0.956183	CNAG	CNAG	0.620741	CNAG	CNAG	CAG	CAG	CNAG	CNAG
CNAG	CNAG	0.98315	CNAG	CNAG	0.97188	CAG	CAG	CAG	CAG	CNAG	CNAG
CNAG	CAG	0.760784	CNAG	CAG	0.900417	CNAG	CNAG	CAG	CAG	CNAG	CNAG
CNAG	CNAG	0.999854	CNAG	CNAG	0.999483	CNAG	CNAG	CNAG	CAG	CNAG	CNAG
CNAG	CNAG	1	CNAG	CNAG	1	CAG	CAG	CNAG	CNAG	CNAG	CNAG
CNAG	CNAG	1	CNAG	CNAG	1	CNAG	CNAG	CNAG	CNAG	CNAG	CNAG
CNAG	CNAG	1	CNAG	CNAG	0.999751	CNAG	CNAG	CNAG	CNAG	CAG	CAG
CNAG	CNAG	1	CNAG	CNAG	1	CAG	CAG	CNAG	CNAG	CAG	CAG
CNAG	CNAG	0.999998	CNAG	CNAG	0.999624	CNAG	CNAG	CNAG	CNAG	CAG	CAG
CNAG	CNAG	1	CNAG	CNAG	1	CAG	CAG	CNAG	CNAG	CAG	CAG
CNAG	CNAG	1	CNAG	CNAG	0.999997	CAG	CAG	CNAG	CNAG	CAG	CAG
CNAG	CNAG	0.999839	CNAG	CNAG	0.998928	CAG	CAG	CAG	CAG	CNAG	CNAG
CNAG	CNAG	0.995369	CNAG	CNAG	0.991786	CNAG	CNAG	CAG	CAG	CAG	CAG
CNAG	CNAG	0.853436	CNAG	CNAG	0.96734	CAG	CAG	CNAG	CNAG	CAG	CAG
CNAG	CNAG	0.999983	CNAG	CNAG	0.985964	CNAG	CAG	CNAG	CNAG	CNAG	CNAG
CNAG	CNAG	0.999999	CNAG	CNAG	0.999996	CAG	CAG	CNAG	CNAG	CAG	CAG
CNAG	CNAG	1	CNAG	CNAG	1	CNAG	CNAG	CNAG	CNAG	CAG	CAG
CNAG	CAG	0.924469	CNAG	CNAG	0.964538	CNAG	CNAG	CNAG	CAG	CAG	CAG
CNAG	CNAG	0.99999	CNAG	CNAG	0.999031	CNAG	CNAG	CAG	CAG	CNAG	CNAG
CNAG	CNAG	1	CNAG	CNAG	0.99998	CAG	CAG	CNAG	CNAG	CNAG	CNAG
CNAG	CNAG	0.956823	CNAG	CNAG	0.984234	CAG	CAG	CNAG	CNAG	CNAG	CNAG
CNAG	CNAG	0.999997	CNAG	CNAG	0.946604	CAG	CAG	CAG	CAG	CAG	CAG
CNAG	CNAG	1	CNAG	CNAG	1	CAG	CAG	CAG	CAG	CAG	CAG
CNAG	CNAG	0.89919	CNAG	CNAG	0.521755	CAG	CAG	CNAG	CNAG	CNAG	CNAG
CNAG	CNAG	0.999247	CNAG	CNAG	0.998057	CAG	CAG	CNAG	CNAG	CAG	CAG
CNAG	CNAG	1	CNAG	CNAG	1	CNAG	CNAG	CNAG	CNAG	CAG	CAG
CNAG	CNAG	0.99994	CNAG	CNAG	0.998757	CNAG	CNAG	CNAG	CNAG	CNAG	CAG
CNAG	CNAG	1	CNAG	CNAG	1	CAG	CNAG	CNAG	CNAG	CAG	CAG
CNAG	CNAG	1	CNAG	CNAG	0.991777	CAG	CAG	CAG	CAG	CAG	CAG
CNAG	CNAG	0.96626	CNAG	CAG	0.925662	CNAG	CNAG	CNAG	CAG	CAG	CAG
CNAG	CNAG	1	CNAG	CNAG	0.999563	CNAG	CNAG	CNAG	CNAG	CNAG	CNAG
CNAG	CNAG	0.999993	CNAG	CNAG	0.994259	CAG	CAG	CAG	CAG	CAG	CAG
CNAG	CNAG	0.986556	CNAG	CAG	0.557959	CAG	CAG	CNAG	CNAG	CNAG	CNAG
CNAG	CNAG	0.999947	CNAG	CNAG	0.999983	CAG	CAG	CAG	CAG	CNAG	CNAG
CNAG	CNAG	0.999957	CNAG	CNAG	0.999951	CAG	CAG	CAG	CAG	CNAG	CNAG
CNAG	CNAG	0.999995	CNAG	CNAG	0.994719	CNAG	CNAG	CAG	CAG	CNAG	CAG
CNAG	CNAG	1	CNAG	CNAG	1	CNAG	CNAG	CAG	CAG	CAG	CAG
CNAG	CNAG	1	CNAG	CNAG	1	CAG	CAG	CAG	CAG	CAG	CAG
CNAG	CNAG	1	CNAG	CNAG	1	CAG	CAG	CNAG	CNAG	CAG	CAG
CNAG	CNAG	0.988019	CNAG	CNAG	0.883289	CNAG	CNAG	CAG	CAG	CAG	CAG
CNAG	CNAG	1	CNAG	CNAG	1	CAG	CAG	CNAG	CNAG	CAG	CAG
CNAG	CNAG	1	CNAG	CNAG	1	CNAG	CNAG	CAG	CAG	CNAG	CNAG
CNAG	CNAG	0.969761	CNAG	CNAG	0.670873	CAG	CAG	CNAG	CNAG	CAG	CAG
CNAG	CNAG	1	CNAG	CNAG	1	CAG	CAG	CNAG	CNAG	CAG	CAG
CNAG	CNAG	1	CNAG	CNAG	1	CNAG	CNAG	CNAG	CNAG	CAG	CAG
CNAG	CNAG	1	CNAG	CNAG	1	CNAG	CAG	CNAG	CNAG	CAG	CAG
CNAG	CNAG	0.999998	CNAG	CNAG	0.999947	CNAG	CNAG	CNAG	CNAG	CNAG	CNAG
CNAG	CNAG	1	CNAG	CNAG	1	CAG	CAG	CAG	CAG	CAG	CAG
CNAG	CNAG	0.999912	CNAG	CNAG	0.999149	CNAG	CNAG	CNAG	CNAG	CNAG	CNAG
CNAG	CNAG	1	CNAG	CNAG	0.999825	CNAG	CNAG	CAG	CAG	CNAG	CNAG
CNAG	CNAG	0.999999	CNAG	CNAG	1	CNAG	CNAG	CAG	CAG	CAG	CNAG
CNAG	CNAG	1	CNAG	CNAG	0.999992	CNAG	CAG	CAG	CAG	CAG	CAG
CNAG	CNAG	0.999909	CNAG	CNAG	0.999809	CAG	CAG	CNAG	CNAG	CAG	CAG
CNAG	CNAG	0.99486	CNAG	CNAG	0.988311	CAG	CAG	CAG	CAG	CNAG	CNAG
CNAG	CNAG	1	CNAG	CNAG	1	CNAG	CNAG	CAG	CNAG	CNAG	CNAG
CNAG	CNAG	0.999964	CNAG	CNAG	0.999865	CAG	CAG	CAG	CAG	CAG	CAG
CNAG	CNAG	1	CNAG	CNAG	1	CNAG	CNAG	CAG	CAG	CNAG	CNAG
CNAG	CNAG	0.999928	CNAG	CNAG	0.999995	CNAG	CNAG	CAG	CAG	CNAG	CNAG
CNAG	CNAG	1	CNAG	CNAG	1	CAG	CAG	CAG	CAG	CAG	CAG
CNAG	CNAG	1	CNAG	CNAG	0.999771	CNAG	CAG	CNAG	CNAG	CNAG	CNAG
CNAG	CNAG	1	CNAG	CNAG	1	CAG	CAG	CAG	CAG	CAG	CAG
CNAG	CNAG	0.984755	CNAG	CNAG	0.982409	CNAG	CNAG	CNAG	CNAG	CAG	CNAG
CNAG	CNAG	0.983375	CNAG	CNAG	1	CAG	CAG	CNAG	CNAG	CNAG	CNAG
CNAG	CNAG	1	CNAG	CNAG	1	CNAG	CNAG	CAG	CAG	CAG	CAG
CNAG	CNAG	0.999999	CNAG	CNAG	0.999086	CAG	CAG	CNAG	CNAG	CNAG	CNAG
CNAG	CNAG	0.519462	CNAG	CAG	0.969007	CAG	CAG	CAG	CNAG	CNAG	CNAG
CNAG	CNAG	1	CNAG	CNAG	1	CNAG	CNAG	CAG	CAG	CAG	CNAG
CNAG	CNAG	0.997635	CNAG	CNAG	0.978647	CAG	CAG	CAG	CAG	CAG	CAG
CNAG	CNAG	1	CNAG	CNAG	0.999326	CAG	CNAG	CAG	CAG	CAG	CAG
CNAG	CNAG	0.999179	CNAG	CNAG	0.510927	CAG	CAG	CAG	CAG	CNAG	CAG
CNAG	CNAG	1	CNAG	CNAG	0.999893	CNAG	CNAG	CAG	CAG	CAG	CAG
CNAG	CNAG	1	CNAG	CNAG	1	CNAG	CNAG	CNAG	CNAG	CAG	CNAG
CNAG	CNAG	1	CNAG	CNAG	0.999999	CAG	CAG	CNAG	CNAG	CNAG	CNAG
CNAG	CNAG	0.999999	CNAG	CNAG	0.999361	CAG	CAG	CAG	CAG	CNAG	CNAG
CNAG	CNAG	0.99994	CNAG	CNAG	0.993052	CAG	CAG	CNAG	CNAG	CAG	CAG
CNAG	CAG	0.997225	CNAG	CAG	0.697213	CAG	CAG	CAG	CAG	CNAG	CNAG
CNAG	CNAG	1	CNAG	CNAG	1	CAG	CAG	CAG	CAG	CNAG	CNAG
CNAG	CNAG	1	CNAG	CNAG	1	CAG	CAG	CNAG	CNAG	CNAG	CNAG
CNAG	CNAG	0.999978	CNAG	CNAG	0.999999	CNAG	CNAG	CAG	CAG	CNAG	CNAG
CNAG	CNAG	0.999967	CNAG	CNAG	0.998506	CNAG	CNAG	CAG	CAG	CAG	CAG
CNAG	CNAG	1	CNAG	CNAG	0.99997	CNAG	CNAG	CNAG	CAG	CAG	CAG
CNAG	CNAG	1	CNAG	CNAG	1	CAG	CAG	CNAG	CAG	CNAG	CNAG
CNAG	CNAG	1	CNAG	CNAG	1	CAG	CAG	CAG	CAG	CAG	CAG
CNAG	CNAG	1	CNAG	CNAG	1	CNAG	CAG	CNAG	CNAG	CAG	CAG
CNAG	CNAG	0.999965	CNAG	CNAG	0.99939	CAG	CAG	CAG	CAG	CAG	CAG
CNAG	CNAG	1	CNAG	CNAG	0.999973	CAG	CAG	CNAG	CNAG	CNAG	CNAG
CNAG	CNAG	0.999901	CNAG	CNAG	0.997174	CAG	CAG	CNAG	CNAG	CNAG	CNAG
CNAG	CNAG	1	CNAG	CNAG	0.999996	CAG	CAG	CNAG	CNAG	CAG	CAG
CNAG	CNAG	1	CNAG	CNAG	0.999997	CAG	CAG	CAG	CAG	CNAG	CNAG
CNAG	CNAG	0.999999	CNAG	CNAG	0.998932	CNAG	CNAG	CAG	CAG	CNAG	CNAG
CNAG	CNAG	1	CNAG	CNAG	0.999999	CNAG	CNAG	CNAG	CNAG	CNAG	CNAG
CNAG	CNAG	0.566593	CNAG	CAG	0.953433	CAG	CAG	CAG	CAG	CAG	CAG
CNAG	CNAG	0.999991	CNAG	CNAG	0.947754	CAG	CAG	CNAG	CAG	CAG	CNAG
CNAG	CNAG	1	CNAG	CNAG	1	CNAG	CNAG	CNAG	CAG	CAG	CAG
CNAG	CNAG	1	CNAG	CNAG	0.999976	CAG	CNAG	CNAG	CNAG	CNAG	CNAG
CNAG	CNAG	1	CNAG	CNAG	1	CNAG	CAG	CNAG	CNAG	CAG	CAG
CNAG	CNAG	1	CNAG	CNAG	0.999999	CAG	CAG	CNAG	CNAG	CAG	CAG
CNAG	CNAG	0.992128	CNAG	CNAG	0.830532	CAG	CAG	CNAG	CAG	CAG	CNAG
CNAG	CNAG	0.862375	CNAG	CNAG	0.81866	CNAG	CNAG	CNAG	CNAG	CAG	CNAG
CNAG	CNAG	0.999995	CNAG	CNAG	0.998984	CAG	CAG	CNAG	CNAG	CAG	CAG
CNAG	CNAG	1	CNAG	CNAG	1	CNAG	CNAG	CAG	CAG	CNAG	CNAG
CNAG	CNAG	0.905607	CNAG	CNAG	0.989885	CNAG	CNAG	CNAG	CNAG	CAG	CAG
CNAG	CNAG	1	CNAG	CNAG	1	CAG	CNAG	CAG	CAG	CNAG	CNAG
CNAG	CNAG	0.947343	CNAG	CNAG	0.980017	CAG	CAG	CNAG	CNAG	CNAG	CNAG
CNAG	CNAG	1	CNAG	CNAG	1	CAG	CAG	CAG	CAG	CNAG	CNAG
CNAG	CNAG	1	CNAG	CNAG	1	CNAG	CNAG	CNAG	CAG	CAG	CAG
CNAG	CNAG	0.999937	CNAG	CNAG	0.99978	CNAG	CAG	CAG	CAG	CNAG	CAG
CNAG	CNAG	0.999988	CNAG	CNAG	0.998952	CNAG	CNAG	CAG	CAG	CAG	CAG
CNAG	CNAG	1	CNAG	CNAG	0.999975	CAG	CAG	CAG	CAG	CNAG	CNAG
CNAG	CNAG	1	CNAG	CNAG	0.999998	CAG	CAG	CAG	CAG	CAG	CAG
CNAG	CNAG	0.959844	CNAG	CAG	0.989646	CAG	CAG	CAG	CNAG	CNAG	CNAG
CNAG	CNAG	1	CNAG	CNAG	0.999934	CNAG	CAG	CNAG	CNAG	CNAG	CNAG
CNAG	CAG	0.864442	CNAG	CAG	0.978418	CAG	CAG	CNAG	CAG	CAG	CAG
CNAG	CNAG	0.999999	CNAG	CNAG	1	CNAG	CNAG	CAG	CAG	CNAG	CNAG
CNAG	CAG	0.963265	CNAG	CAG	0.818261	CAG	CNAG	CAG	CAG	CAG	CNAG
CNAG	CNAG	0.991667	CNAG	CNAG	0.981914	CNAG	CNAG	CNAG	CNAG	CAG	CAG
CNAG	CNAG	0.998961	CNAG	CNAG	0.991559	CAG	CAG	CAG	CAG	CAG	CAG
CNAG	CNAG	0.994999	CNAG	CNAG	0.989542	CNAG	CNAG	CAG	CAG	CNAG	CNAG
CNAG	CNAG	1	CNAG	CNAG	1	CAG	CNAG	CNAG	CNAG	CNAG	CNAG
CNAG	CNAG	0.996251	CNAG	CNAG	0.999806	CAG	CAG	CNAG	CAG	CAG	CNAG
CNAG	CNAG	1	CNAG	CNAG	0.999991	CAG	CAG	CNAG	CNAG	CNAG	CNAG
CNAG	CNAG	0.999648	CNAG	CNAG	0.999764	CAG	CAG	CNAG	CNAG	CNAG	CNAG
CNAG	CNAG	1	CNAG	CNAG	1	CNAG	CNAG	CAG	CAG	CNAG	CNAG
CNAG	CNAG	0.999997	CNAG	CNAG	1	CAG	CAG	CAG	CAG	CNAG	CNAG
CNAG	CNAG	1	CNAG	CNAG	1	CAG	CAG	CNAG	CNAG	CNAG	CNAG
CNAG	CNAG	1	CNAG	CNAG	1	CAG	CAG	CNAG	CAG	CNAG	CNAG
CNAG	CAG	0.768479	CNAG	CAG	0.925783	CNAG	CNAG	CNAG	CNAG	CNAG	CNAG
CNAG	CNAG	1	CNAG	CNAG	0.999568	CNAG	CAG	CNAG	CNAG	CAG	CAG
CNAG	CNAG	1	CNAG	CNAG	1	CNAG	CNAG	CNAG	CNAG	CAG	CAG
CNAG	CNAG	0.86568	CNAG	CNAG	0.996921	CAG	CAG	CAG	CNAG	CAG	CAG
CNAG	CNAG	0.994335	CNAG	CNAG	0.998749	CAG	CAG	CAG	CAG	CNAG	CNAG
CNAG	CNAG	0.997976	CNAG	CNAG	0.999766	CAG	CAG	CNAG	CNAG	CAG	CAG
CNAG	CNAG	0.998018	CNAG	CNAG	0.816207	CAG	CAG	CNAG	CNAG	CNAG	CNAG
CNAG	CNAG	0.995459	CNAG	CNAG	0.998999	CNAG	CNAG	CNAG	CNAG	CAG	CAG
CNAG	CNAG	0.99991	CNAG	CNAG	0.999991	CAG	CAG	CAG	CAG	CAG	CAG
CNAG	CNAG	1	CNAG	CNAG	0.999915	CAG	CAG	CAG	CAG	CNAG	CAG
CNAG	CNAG	0.997329	CNAG	CNAG	0.999993	CNAG	CNAG	CAG	CNAG	CAG	CAG
CNAG	CNAG	0.993162	CNAG	CNAG	0.998793	CAG	CAG	CAG	CAG	CAG	CAG
CNAG	CNAG	0.999998	CNAG	CNAG	0.999886	CNAG	CNAG	CAG	CAG	CNAG	CNAG
CNAG	CNAG	1	CNAG	CNAG	1	CAG	CAG	CNAG	CNAG	CNAG	CAG
CNAG	CNAG	0.999967	CNAG	CNAG	0.994686	CAG	CAG	CAG	CAG	CNAG	CAG
CNAG	CNAG	1	CNAG	CNAG	1	CNAG	CNAG	CNAG	CNAG	CNAG	CNAG
CNAG	CNAG	1	CNAG	CNAG	0.999999	CAG	CAG	CAG	CNAG	CNAG	CNAG
CNAG	CNAG	1	CNAG	CNAG	1	CNAG	CNAG	CAG	CAG	CAG	CNAG
CNAG	CNAG	0.999943	CNAG	CNAG	0.999708	CAG	CAG	CAG	CAG	CNAG	CNAG
CNAG	CNAG	0.999746	CNAG	CNAG	0.982806	CAG	CAG	CNAG	CAG	CAG	CAG
CNAG	CNAG	0.995609	CNAG	CNAG	0.977473	CNAG	CAG	CAG	CAG	CAG	CAG
CNAG	CNAG	1	CNAG	CNAG	1	CNAG	CAG	CNAG	CNAG	CAG	CNAG
CNAG	CNAG	1	CNAG	CNAG	1	CNAG	CNAG	CAG	CNAG	CAG	CAG
CNAG	CNAG	0.92193	CNAG	CNAG	0.674846	CNAG	CNAG	CAG	CNAG	CNAG	CNAG
CNAG	CNAG	0.999984	CNAG	CNAG	1	CNAG	CNAG	CAG	CAG	CNAG	CNAG
CNAG	CNAG	0.999966	CNAG	CNAG	0.999541	CAG	CAG	CAG	CNAG	CAG	CAG
CNAG	CNAG	1	CNAG	CNAG	1	CAG	CAG	CAG	CAG	CNAG	CNAG
CNAG	CNAG	1	CNAG	CNAG	1	CNAG	CNAG	CNAG	CNAG	CNAG	CNAG
CNAG	CNAG	1	CNAG	CNAG	1	CNAG	CNAG	CNAG	CNAG	CNAG	CNAG
CNAG	CNAG	0.990105	CNAG	CNAG	0.632463	CNAG	CNAG	CAG	CAG	CAG	CAG
CNAG	CNAG	0.99999	CNAG	CNAG	0.999527	CAG	CAG	CAG	CAG	CNAG	CNAG
CNAG	CNAG	0.999858	CNAG	CNAG	0.999987	CNAG	CNAG	CNAG	CNAG	CAG	CAG
CNAG	CNAG	0.983451	CNAG	CNAG	0.999987	CNAG	CNAG	CAG	CAG	CAG	CAG
CNAG	CNAG	1	CNAG	CNAG	1	CAG	CAG	CNAG	CNAG	CAG	CAG
CNAG	CNAG	0.999998	CNAG	CNAG	1	CAG	CNAG	CAG	CAG	CNAG	CAG
CNAG	CNAG	1	CNAG	CNAG	0.999988	CAG	CAG	CNAG	CNAG	CNAG	CNAG
CNAG	CNAG	0.999982	CNAG	CNAG	0.999898	CNAG	CNAG	CAG	CAG	CAG	CAG
CNAG	CNAG	1	CNAG	CNAG	0.999999	CNAG	CNAG	CAG	CAG	CAG	CAG
CNAG	CNAG	0.999985	CNAG	CNAG	0.999982	CAG	CAG	CNAG	CNAG	CAG	CAG
CNAG	CNAG	0.968186	CNAG	CAG	0.78323	CNAG	CNAG	CNAG	CNAG	CAG	CAG
CNAG	CNAG	1	CNAG	CNAG	1	CAG	CAG	CNAG	CNAG	CNAG	CNAG
CNAG	CNAG	1	CNAG	CNAG	1	CAG	CAG	CAG	CAG	CAG	CNAG
CNAG	CNAG	1	CNAG	CNAG	1	CAG	CAG	CAG	CAG	CAG	CNAG
CNAG	CNAG	1	CNAG	CNAG	0.99994	CAG	CAG	CNAG	CNAG	CAG	CNAG
CNAG	CNAG	1	CNAG	CNAG	0.997117	CNAG	CNAG	CNAG	CAG	CAG	CAG
CNAG	CNAG	1	CNAG	CNAG	1	CAG	CAG	CNAG	CNAG	CAG	CNAG
CNAG	CNAG	0.999972	CNAG	CNAG	0.999904	CNAG	CNAG	CAG	CAG	CAG	CNAG
CNAG	CNAG	0.999512	CNAG	CNAG	0.948219	CAG	CAG	CAG	CAG	CNAG	CNAG
CNAG	CNAG	1	CNAG	CNAG	0.999991	CAG	CAG	CNAG	CNAG	CNAG	CNAG
CNAG	CNAG	1	CNAG	CNAG	0.999999	CAG	CAG	CAG	CNAG	CAG	CAG
CNAG	CNAG	1	CNAG	CNAG	1	CNAG	CNAG	CAG	CNAG	CAG	CAG
CNAG	CNAG	1	CNAG	CNAG	0.998261	CNAG	CNAG	CAG	CAG	CAG	CAG
CNAG	CNAG	1	CNAG	CNAG	0.999943	CAG	CAG	CNAG	CNAG	CNAG	CNAG
CNAG	CNAG	0.988568	CNAG	CNAG	0.875217	CAG	CAG	CNAG	CNAG	CAG	CAG
CNAG	CNAG	0.999999	CNAG	CAG	0.688615	CNAG	CAG	CAG	CAG	CNAG	CNAG
CNAG	CNAG	1	CNAG	CNAG	1	CNAG	CNAG	CNAG	CNAG	CAG	CAG
CNAG	CNAG	0.999699	CNAG	CNAG	0.988285	CAG	CAG	CNAG	CNAG	CNAG	CNAG
CNAG	CNAG	0.999998	CNAG	CNAG	0.997331	CAG	CAG	CNAG	CNAG	CNAG	CNAG
CNAG	CNAG	0.970719	CNAG	CNAG	0.901066	CAG	CAG	CNAG	CNAG	CAG	CAG
CNAG	CNAG	0.998842	CNAG	CNAG	1	CAG	CAG	CAG	CAG	CAG	CAG
CNAG	CNAG	1	CNAG	CNAG	1	CNAG	CNAG	CAG	CAG	CNAG	CNAG
CNAG	CNAG	1	CNAG	CNAG	1	CAG	CNAG	CAG	CAG	CAG	CAG
CNAG	CNAG	1	CNAG	CNAG	1	CNAG	CNAG	CNAG	CAG	CNAG	CNAG
CNAG	CNAG	0.999722	CNAG	CNAG	0.999614	CNAG	CNAG	CNAG	CNAG	CAG	CAG
CNAG	CNAG	1	CNAG	CNAG	1	CNAG	CNAG	CNAG	CNAG	CAG	CAG
CNAG	CNAG	0.999217	CNAG	CNAG	0.999999	CAG	CAG	CAG	CAG	CNAG	CNAG
CNAG	CNAG	0.995371	CNAG	CNAG	0.99976	CNAG	CNAG	CNAG	CNAG	CNAG	CNAG
CNAG	CNAG	1	CNAG	CNAG	1	CAG	CAG	CAG	CAG	CNAG	CNAG
CNAG	CNAG	1	CNAG	CNAG	1	CNAG	CNAG	CNAG	CAG	CNAG	CNAG
CNAG	CNAG	1	CNAG	CNAG	1	CAG	CAG	CNAG	CNAG	CNAG	CNAG
CNAG	CNAG	0.999976	CNAG	CNAG	0.999302	CNAG	CAG	CAG	CAG	CAG	CAG
CNAG	CNAG	0.999725	CNAG	CNAG	0.999423	CNAG	CNAG	CAG	CAG	CNAG	CNAG
CNAG	CNAG	0.999993	CNAG	CNAG	0.995067	CNAG	CNAG	CAG	CAG	CAG	CAG
CNAG	CNAG	0.983304	CNAG	CAG	0.511198	CNAG	CAG	CNAG	CAG	CAG	CNAG
CNAG	CNAG	0.999741	CNAG	CNAG	0.991943	CNAG	CNAG	CNAG	CNAG	CNAG	CNAG
CNAG	CNAG	1	CNAG	CNAG	1	CNAG	CNAG	CNAG	CNAG	CNAG	CNAG
CNAG	CNAG	1	CNAG	CNAG	1	CNAG	CNAG	CAG	CAG	CAG	CAG
CNAG	CNAG	0.720694	CNAG	CNAG	0.997116	CNAG	CNAG	CNAG	CNAG	CAG	CAG
CNAG	CNAG	0.999999	CNAG	CNAG	0.999983	CAG	CAG	CAG	CAG	CAG	CAG
CNAG	CNAG	1	CNAG	CNAG	1	CNAG	CNAG	CAG	CAG	CNAG	CNAG
CNAG	CNAG	0.99982	CNAG	CNAG	0.999981	CAG	CAG	CAG	CAG	CAG	CAG
CNAG	CNAG	1	CNAG	CNAG	0.999999	CNAG	CNAG	CNAG	CNAG	CAG	CAG
CNAG	CNAG	0.999983	CNAG	CNAG	0.991975	CAG	CAG	CAG	CAG	CNAG	CNAG
CNAG	CAG	0.995647	CNAG	CAG	0.84737	CAG	CAG	CAG	CAG	CAG	CNAG
CNAG	CNAG	1	CNAG	CNAG	1	CNAG	CNAG	CNAG	CNAG	CAG	CAG
CNAG	CNAG	1	CNAG	CNAG	1	CNAG	CAG	CNAG	CNAG	CAG	CAG
CNAG	CNAG	0.998302	CNAG	CNAG	0.959395	CAG	CAG	CAG	CAG	CNAG	CNAG
CNAG	CNAG	1	CNAG	CNAG	0.999979	CAG	CAG	CAG	CAG	CAG	CAG
CNAG	CNAG	1	CNAG	CNAG	0.999996	CAG	CAG	CAG	CAG	CAG	CAG
CNAG	CNAG	1	CNAG	CNAG	1	CNAG	CNAG	CAG	CAG	CAG	CAG
CNAG	CAG	0.658876	CNAG	CNAG	0.999663	CAG	CAG	CNAG	CNAG	CNAG	CNAG
CNAG	CNAG	1	CNAG	CNAG	1	CNAG	CNAG	CAG	CAG	CAG	CAG
CNAG	CNAG	0.98381	CNAG	CNAG	0.990759	CNAG	CNAG	CAG	CAG	CAG	CAG
CNAG	CNAG	1	CNAG	CNAG	1	CAG	CAG	CAG	CAG	CAG	CNAG
CNAG	CNAG	1	CNAG	CNAG	0.999998	CNAG	CNAG	CNAG	CNAG	CNAG	CNAG
CNAG	CNAG	0.999999	CNAG	CNAG	0.999008	CAG	CAG	CAG	CAG	CNAG	CNAG
CNAG	CNAG	0.999964	CNAG	CNAG	0.999538	CAG	CNAG	CAG	CAG	CNAG	CNAG
CNAG	CNAG	0.682516	CNAG	CNAG	0.672489	CAG	CAG	CAG	CAG	CNAG	CAG
CNAG	CAG	0.992645	CNAG	CAG	0.615815	CNAG	CAG	CNAG	CAG	CNAG	CNAG
CNAG	CNAG	0.991822	CNAG	CAG	0.831187	CAG	CNAG	CAG	CAG	CNAG	CAG
CNAG	CNAG	1	CNAG	CNAG	1	CNAG	CNAG	CAG	CAG	CNAG	CNAG
CNAG	CNAG	1	CNAG	CNAG	1	CNAG	CNAG	CAG	CAG	CAG	CAG
CNAG	CNAG	1	CNAG	CNAG	1	CNAG	CNAG	CNAG	CNAG	CNAG	CAG
CNAG	CNAG	1	CNAG	CNAG	1	CNAG	CNAG	CNAG	CNAG	CAG	CAG
CNAG	CNAG	1	CNAG	CNAG	1	CAG	CAG	CNAG	CNAG	CAG	CNAG
CNAG	CNAG	0.999787	CNAG	CNAG	0.972507	CNAG	CAG	CAG	CAG	CNAG	CNAG
CNAG	CNAG	1	CNAG	CNAG	1	CAG	CAG	CAG	CAG	CNAG	CNAG
CNAG	CNAG	1	CNAG	CNAG	1	CNAG	CNAG	CAG	CAG	CNAG	CAG
CNAG	CNAG	0.999995	CNAG	CNAG	0.995719	CAG	CAG	CAG	CAG	CAG	CNAG
CNAG	CNAG	1	CNAG	CNAG	1	CNAG	CNAG	CAG	CAG	CNAG	CNAG
CNAG	CNAG	0.999988	CNAG	CNAG	0.990431	CAG	CAG	CNAG	CAG	CAG	CAG
CNAG	CNAG	0.940104	CNAG	CNAG	0.997805	CNAG	CNAG	CAG	CAG	CNAG	CNAG
CNAG	CNAG	0.999991	CNAG	CNAG	0.998427	CNAG	CNAG	CAG	CAG	CNAG	CNAG
CNAG	CNAG	1	CNAG	CNAG	1	CNAG	CNAG	CAG	CAG	CAG	CAG
CNAG	CNAG	0.999998	CNAG	CNAG	0.999854	CNAG	CNAG	CNAG	CNAG	CNAG	CNAG
CNAG	CNAG	0.999997	CNAG	CNAG	0.999963	CAG	CAG	CAG	CAG	CNAG	CNAG
CNAG	CNAG	1	CNAG	CNAG	0.999585	CAG	CAG	CNAG	CNAG	CAG	CAG
CNAG	CNAG	0.999999	CNAG	CNAG	0.999634	CNAG	CNAG	CAG	CAG	CAG	CAG
CNAG	CNAG	0.999995	CNAG	CNAG	0.999995	CAG	CAG	CAG	CAG	CAG	CAG
CNAG	CNAG	1	CNAG	CNAG	1	CNAG	CNAG	CNAG	CNAG	CNAG	CNAG
CNAG	CNAG	0.999983	CNAG	CNAG	1	CNAG	CNAG	CAG	CAG	CNAG	CNAG
CNAG	CNAG	0.999946	CNAG	CNAG	0.999731	CAG	CAG	CAG	CAG	CAG	CAG
CNAG	CNAG	1	CNAG	CNAG	0.999997	CAG	CAG	CAG	CAG	CNAG	CNAG
CNAG	CNAG	1	CNAG	CNAG	1	CAG	CAG	CAG	CAG	CAG	CAG
CNAG	CNAG	0.976181	CNAG	CNAG	0.991944	CNAG	CAG	CAG	CAG	CNAG	CAG
CNAG	CNAG	0.990566	CNAG	CNAG	1	CNAG	CNAG	CAG	CNAG	CAG	CAG
CNAG	CNAG	1	CNAG	CNAG	0.999999	CNAG	CNAG	CNAG	CNAG	CNAG	CNAG
CNAG	CNAG	0.999988	CNAG	CNAG	0.998823	CAG	CAG	CNAG	CNAG	CNAG	CNAG
CNAG	CNAG	1	CNAG	CNAG	1	CNAG	CNAG	CNAG	CAG	CAG	CAG
CNAG	CNAG	1	CNAG	CNAG	1	CNAG	CNAG	CAG	CAG	CNAG	CNAG
CNAG	CNAG	0.999988	CNAG	CNAG	0.97597	CAG	CAG	CAG	CAG	CNAG	CNAG
CNAG	CNAG	0.999985	CNAG	CNAG	0.999906	CNAG	CNAG	CAG	CAG	CNAG	CNAG
CNAG	CNAG	1	CNAG	CNAG	1	CNAG	CNAG	CAG	CNAG	CNAG	CNAG
CNAG	CNAG	1	CNAG	CNAG	1	CNAG	CNAG	CAG	CAG	CAG	CAG
CNAG	CNAG	0.999911	CNAG	CNAG	0.999874	CAG	CAG	CAG	CNAG	CNAG	CNAG
CNAG	CNAG	0.995979	CNAG	CNAG	0.969799	CAG	CNAG	CNAG	CNAG	CAG	CAG
CNAG	CNAG	0.998992	CNAG	CNAG	0.999978	CNAG	CNAG	CNAG	CNAG	CAG	CAG
CNAG	CNAG	0.999988	CNAG	CNAG	0.999019	CAG	CNAG	CNAG	CNAG	CAG	CAG
CNAG	CNAG	0.892201	CNAG	CNAG	0.999828	CAG	CAG	CNAG	CNAG	CNAG	CAG
CNAG	CNAG	1	CNAG	CNAG	1	CNAG	CNAG	CNAG	CNAG	CNAG	CNAG
CNAG	CNAG	0.995454	CNAG	CNAG	0.999239	CAG	CAG	CAG	CAG	CNAG	CNAG
CNAG	CNAG	0.999951	CNAG	CNAG	0.999999	CAG	CAG	CNAG	CNAG	CNAG	CNAG
CNAG	CNAG	1	CNAG	CNAG	0.997687	CAG	CAG	CAG	CAG	CAG	CAG
CNAG	CNAG	0.998745	CNAG	CNAG	0.95952	CAG	CAG	CAG	CAG	CAG	CAG
CNAG	CNAG	0.786734	CNAG	CAG	0.92358	CAG	CAG	CNAG	CNAG	CNAG	CNAG
CNAG	CNAG	1	CNAG	CNAG	1	CNAG	CNAG	CAG	CAG	CNAG	CNAG
CNAG	CNAG	0.999999	CNAG	CNAG	0.998813	CAG	CAG	CNAG	CNAG	CNAG	CAG
CNAG	CNAG	1	CNAG	CNAG	1	CNAG	CNAG	CNAG	CNAG	CNAG	CNAG
CNAG	CNAG	1	CNAG	CNAG	1	CNAG	CAG	CAG	CAG	CNAG	CNAG
CNAG	CNAG	0.999995	CNAG	CNAG	0.999994	CNAG	CNAG	CAG	CAG	CAG	CAG
CNAG	CNAG	0.999998	CNAG	CNAG	0.925153	CAG	CAG	CAG	CAG	CNAG	CNAG
CNAG	CNAG	0.999992	CNAG	CNAG	0.999927	CAG	CAG	CNAG	CNAG	CNAG	CNAG
CNAG	CNAG	1	CNAG	CNAG	0.999961	CNAG	CAG	CAG	CNAG	CNAG	CNAG
CNAG	CNAG	1	CNAG	CNAG	1	CAG	CNAG	CAG	CAG	CAG	CAG
CNAG	CNAG	0.999927	CNAG	CNAG	0.997849	CAG	CAG	CNAG	CNAG	CNAG	CNAG
CNAG	CNAG	0.999981	CNAG	CNAG	0.993648	CNAG	CAG	CNAG	CAG	CNAG	CNAG
CNAG	CNAG	1	CNAG	CNAG	0.999998	CAG	CAG	CNAG	CNAG	CNAG	CNAG
CNAG	CNAG	1	CNAG	CNAG	1	CAG	CAG	CNAG	CAG	CNAG	CNAG
CNAG	CNAG	0.999975	CNAG	CNAG	0.999787	CNAG	CAG	CAG	CAG	CNAG	CNAG
CNAG	CNAG	1	CNAG	CNAG	1	CAG	CAG	CNAG	CNAG	CAG	CAG
CNAG	CNAG	1	CNAG	CNAG	1	CNAG	CNAG	CAG	CNAG	CAG	CAG
CNAG	CNAG	0.999427	CNAG	CNAG	0.999969	CNAG	CNAG	CNAG	CNAG	CNAG	CNAG
CNAG	CNAG	1	CNAG	CNAG	1	CAG	CAG	CAG	CAG	CAG	CAG
CNAG	CNAG	1	CNAG	CNAG	1	CNAG	CNAG	CAG	CAG	CNAG	CNAG
CNAG	CAG	0.999984	CNAG	CAG	0.999293	CNAG	CNAG	CNAG	CNAG	CNAG	CNAG
CNAG	CNAG	1	CNAG	CNAG	1	CNAG	CNAG	CNAG	CNAG	CNAG	CNAG
CNAG	CNAG	1	CNAG	CNAG	1	CAG	CAG	CNAG	CAG	CAG	CAG
CNAG	CNAG	1	CNAG	CNAG	1	CAG	CAG	CNAG	CNAG	CNAG	CNAG
CNAG	CNAG	1	CNAG	CNAG	0.999999	CAG	CAG	CAG	CAG	CAG	CAG
CNAG	CNAG	0.999994	CNAG	CNAG	1	CNAG	CNAG	CAG	CAG	CAG	CAG
CNAG	CNAG	0.999842	CNAG	CNAG	0.884472	CAG	CAG	CAG	CAG	CAG	CAG
CNAG	CNAG	1	CNAG	CNAG	1	CAG	CNAG	CAG	CAG	CAG	CAG
CNAG	CNAG	0.999984	CNAG	CNAG	0.999952	CNAG	CNAG	CNAG	CNAG	CNAG	CNAG
CNAG	CNAG	1	CNAG	CNAG	1	CAG	CNAG	CAG	CAG	CAG	CAG
CNAG	CNAG	1	CNAG	CNAG	1	CNAG	CAG	CAG	CAG	CAG	CAG
CNAG	CNAG	0.999996	CNAG	CNAG	1	CNAG	CNAG	CNAG	CNAG	CNAG	CNAG
CNAG	CNAG	1	CNAG	CNAG	1	CNAG	CNAG	CNAG	CNAG	CNAG	CNAG
CNAG	CNAG	0.989267	CNAG	CNAG	0.994043	CNAG	CNAG	CNAG	CNAG	CAG	CAG
CNAG	CAG	0.995536	CNAG	CAG	0.927401	CNAG	CNAG	CNAG	CNAG	CNAG	CNAG
CNAG	CNAG	1	CNAG	CNAG	0.999587	CNAG	CNAG	CNAG	CNAG	CNAG	CAG
CNAG	CNAG	0.999999	CNAG	CNAG	0.999966	CAG	CNAG	CNAG	CNAG	CNAG	CNAG
CNAG	CNAG	1	CNAG	CNAG	1	CNAG	CNAG	CAG	CAG	CNAG	CNAG
CNAG	CNAG	1	CNAG	CNAG	1	CAG	CAG	CAG	CNAG	CNAG	CNAG
CNAG	CNAG	0.999956	CNAG	CNAG	0.999625	CAG	CAG	CNAG	CNAG	CAG	CAG
CNAG	CNAG	1	CNAG	CNAG	0.999678	CAG	CAG	CNAG	CNAG	CNAG	CAG
CNAG	CNAG	1	CNAG	CNAG	1	CAG	CNAG	CAG	CAG	CNAG	CNAG
CNAG	CNAG	0.999375	CNAG	CNAG	0.99972	CAG	CNAG	CNAG	CNAG	CNAG	CAG
CNAG	CNAG	1	CNAG	CNAG	1	CNAG	CNAG	CAG	CAG	CNAG	CNAG
CNAG	CNAG	0.999999	CNAG	CNAG	0.996305	CNAG	CNAG	CNAG	CNAG	CAG	CAG
CNAG	CNAG	0.999874	CNAG	CNAG	0.982469	CAG	CAG	CNAG	CNAG	CAG	CAG
CNAG	CNAG	1	CNAG	CNAG	0.999984	CNAG	CNAG	CNAG	CNAG	CAG	CAG
CNAG	CNAG	1	CNAG	CNAG	0.999995	CAG	CAG	CNAG	CNAG	CNAG	CAG
CNAG	CNAG	0.996739	CNAG	CAG	0.509733	CAG	CAG	CAG	CAG	CNAG	CNAG
CNAG	CNAG	0.999992	CNAG	CNAG	1	CNAG	CNAG	CAG	CAG	CNAG	CNAG
CNAG	CNAG	0.999997	CNAG	CNAG	0.999703	CAG	CAG	CAG	CAG	CNAG	CNAG
CNAG	CNAG	1	CNAG	CNAG	1	CAG	CNAG	CNAG	CAG	CAG	CAG
CNAG	CNAG	0.996172	CNAG	CNAG	0.999279	CNAG	CAG	CNAG	CNAG	CNAG	CNAG
CNAG	CNAG	0.99959	CNAG	CNAG	0.999886	CNAG	CAG	CAG	CAG	CAG	CAG
CNAG	CNAG	0.999985	CNAG	CNAG	0.999852	CAG	CAG	CAG	CAG	CNAG	CNAG
CNAG	CNAG	0.98247	CNAG	CNAG	0.993246	CAG	CAG	CNAG	CNAG	CAG	CAG
CNAG	CNAG	1	CNAG	CNAG	1	CAG	CAG	CNAG	CNAG	CAG	CAG
CNAG	CNAG	0.999335	CNAG	CNAG	0.999403	CAG	CAG	CNAG	CAG	CAG	CNAG
CNAG	CNAG	1	CNAG	CNAG	1	CNAG	CNAG	CAG	CAG	CAG	CAG
CNAG	CNAG	0.999897	CNAG	CNAG	0.788809	CAG	CAG	CNAG	CNAG	CAG	CAG
CNAG	CAG	0.828113	CNAG	CAG	0.861624	CNAG	CAG	CNAG	CNAG	CAG	CAG
CNAG	CNAG	0.999971	CNAG	CNAG	0.999113	CAG	CAG	CNAG	CNAG	CNAG	CNAG
CNAG	CNAG	0.998737	CNAG	CNAG	0.998615	CNAG	CNAG	CAG	CNAG	CNAG	CNAG
CNAG	CNAG	1	CNAG	CNAG	1	CNAG	CNAG	CNAG	CNAG	CAG	CAG
CNAG	CNAG	0.999997	CNAG	CNAG	0.999726	CAG	CAG	CNAG	CNAG	CAG	CAG
CNAG	CNAG	0.999144	CNAG	CNAG	0.999619	CAG	CAG	CAG	CAG	CAG	CAG
CNAG	CNAG	0.985146	CNAG	CNAG	0.999739	CNAG	CAG	CAG	CNAG	CAG	CAG
CNAG	CNAG	1	CNAG	CNAG	1	CAG	CAG	CAG	CAG	CNAG	CNAG
CNAG	CNAG	0.642702	CNAG	CNAG	0.931033	CNAG	CNAG	CAG	CAG	CAG	CAG
CNAG	CNAG	1	CNAG	CNAG	1	CAG	CAG	CAG	CAG	CNAG	CNAG
CNAG	CNAG	0.998153	CNAG	CNAG	0.73729	CNAG	CNAG	CAG	CAG	CAG	CAG
CNAG	CNAG	0.999868	CNAG	CNAG	0.932697	CAG	CAG	CAG	CAG	CAG	CAG
CNAG	CNAG	0.999725	CNAG	CNAG	0.999745	CAG	CAG	CNAG	CNAG	CAG	CAG
CNAG	CNAG	0.990767	CNAG	CNAG	0.985744	CNAG	CNAG	CNAG	CNAG	CAG	CAG
CNAG	CAG	0.501775	CNAG	CAG	0.942318	CAG	CAG	CAG	CAG	CNAG	CNAG
CNAG	CNAG	0.999998	CNAG	CNAG	0.957111	CAG	CNAG	CNAG	CNAG	CAG	CAG
CNAG	CNAG	0.914142	CNAG	CNAG	0.994137	CAG	CAG	CNAG	CNAG	CAG	CNAG
CNAG	CNAG	0.999985	CNAG	CNAG	0.999624	CNAG	CNAG	CNAG	CNAG	CAG	CAG
CNAG	CNAG	0.999999	CNAG	CNAG	1	CAG	CNAG	CAG	CAG	CAG	CAG
CNAG	CNAG	0.999994	CNAG	CNAG	0.999858	CAG	CNAG	CNAG	CAG	CAG	CAG
CNAG	CNAG	1	CNAG	CNAG	1	CAG	CAG	CNAG	CNAG	CAG	CAG
CNAG	CNAG	1	CNAG	CNAG	1	CAG	CAG	CNAG	CNAG	CNAG	CAG
CNAG	CNAG	0.999987	CNAG	CNAG	0.999985	CNAG	CNAG	CAG	CAG	CAG	CAG
CNAG	CNAG	1	CNAG	CNAG	1	CNAG	CNAG	CAG	CAG	CAG	CAG
CNAG	CNAG	0.999895	CNAG	CNAG	0.998042	CNAG	CNAG	CAG	CNAG	CNAG	CNAG
CNAG	CNAG	0.999948	CNAG	CNAG	0.999972	CAG	CAG	CAG	CAG	CNAG	CNAG
CNAG	CNAG	0.999942	CNAG	CNAG	0.999303	CNAG	CNAG	CNAG	CNAG	CAG	CAG
CNAG	CNAG	1	CNAG	CNAG	1	CNAG	CNAG	CAG	CAG	CAG	CAG
CNAG	CNAG	0.999963	CNAG	CNAG	0.900853	CAG	CAG	CAG	CNAG	CNAG	CNAG
CNAG	CNAG	1	CNAG	CNAG	0.999829	CNAG	CAG	CAG	CAG	CAG	CAG
CNAG	CAG	0.911356	CNAG	CAG	0.983498	CAG	CAG	CAG	CAG	CNAG	CNAG
CNAG	CAG	0.947242	CNAG	CAG	0.759818	CNAG	CAG	CAG	CAG	CAG	CAG
CNAG	CNAG	0.999996	CNAG	CNAG	0.999484	CNAG	CNAG	CNAG	CNAG	CAG	CAG
CNAG	CNAG	1	CNAG	CNAG	0.999999	CAG	CAG	CAG	CAG	CAG	CAG
CNAG	CNAG	0.999991	CNAG	CNAG	0.998772	CAG	CAG	CAG	CNAG	CNAG	CNAG
CNAG	CNAG	1	CNAG	CNAG	1	CNAG	CNAG	CAG	CAG	CAG	CAG
CNAG	CNAG	1	CNAG	CNAG	1	CAG	CAG	CNAG	CNAG	CAG	CAG
CNAG	CNAG	1	CNAG	CNAG	1	CNAG	CNAG	CAG	CAG	CAG	CAG
CNAG	CNAG	0.999998	CNAG	CNAG	0.999958	CAG	CAG	CNAG	CNAG	CNAG	CNAG
CNAG	CNAG	0.997974	CNAG	CNAG	0.998688	CAG	CAG	CNAG	CNAG	CNAG	CAG
CNAG	CNAG	0.999766	CNAG	CNAG	0.991827	CNAG	CAG	CAG	CAG	CAG	CAG
CNAG	CNAG	0.561451	CNAG	CNAG	0.537819	CNAG	CNAG	CNAG	CNAG	CAG	CNAG
CNAG	CNAG	1	CNAG	CNAG	1	CAG	CAG	CNAG	CNAG	CNAG	CAG
CNAG	CNAG	1	CNAG	CNAG	1	CAG	CAG	CNAG	CNAG	CAG	CAG
CNAG	CNAG	0.999998	CNAG	CNAG	0.999994	CNAG	CNAG	CNAG	CNAG	CNAG	CAG
CNAG	CNAG	0.691755	CNAG	CAG	0.937908	CNAG	CNAG	CNAG	CNAG	CAG	CAG
CNAG	CNAG	1	CNAG	CNAG	1	CNAG	CNAG	CNAG	CNAG	CAG	CAG
CNAG	CNAG	1	CNAG	CNAG	0.999993	CAG	CAG	CAG	CNAG	CAG	CAG
CNAG	CNAG	0.999898	CNAG	CNAG	0.993624	CNAG	CAG	CNAG	CNAG	CNAG	CNAG
CNAG	CAG	0.899571	CNAG	CAG	0.996418	CNAG	CAG	CNAG	CNAG	CNAG	CNAG
CNAG	CAG	0.989513	CNAG	CAG	0.657959	CNAG	CNAG	CNAG	CNAG	CAG	CAG
CNAG	CNAG	0.999803	CNAG	CNAG	0.989524	CNAG	CNAG	CAG	CAG	CNAG	CNAG
CNAG	CNAG	1	CNAG	CNAG	1	CNAG	CAG	CNAG	CNAG	CAG	CAG
CNAG	CNAG	1	CNAG	CNAG	1	CAG	CAG	CNAG	CNAG	CNAG	CNAG
CNAG	CAG	0.999445	CNAG	CAG	0.975412	CNAG	CNAG	CNAG	CNAG	CNAG	CNAG
CNAG	CNAG	0.999911	CNAG	CNAG	0.977669	CAG	CAG	CAG	CAG	CAG	CAG
CNAG	CNAG	0.992238	CNAG	CNAG	0.998683	CNAG	CAG	CNAG	CNAG	CAG	CNAG
CNAG	CNAG	0.98736	CNAG	CNAG	0.998837	CAG	CAG	CNAG	CNAG	CNAG	CAG
CNAG	CNAG	0.999984	CNAG	CNAG	0.984897	CAG	CNAG	CNAG	CNAG	CAG	CAG
CNAG	CNAG	1	CNAG	CNAG	1	CNAG	CNAG	CAG	CNAG	CAG	CAG
CNAG	CNAG	1	CNAG	CNAG	1	CNAG	CNAG	CNAG	CNAG	CNAG	CNAG
CNAG	CNAG	0.999962	CNAG	CAG	0.99806	CNAG	CNAG	CNAG	CNAG	CNAG	CNAG
CNAG	CAG	0.660146	CNAG	CNAG	0.994314	CNAG	CNAG	CNAG	CNAG	CNAG	CNAG
CNAG	CAG	0.99453	CNAG	CAG	0.998776	CAG	CAG	CAG	CAG	CAG	CNAG
CNAG	CAG	0.889823	CNAG	CNAG	0.985201	CNAG	CNAG	CAG	CAG	CAG	CAG
CNAG	CNAG	0.999887	CNAG	CNAG	0.999989	CNAG	CAG	CAG	CAG	CNAG	CNAG
CNAG	CNAG	1	CNAG	CNAG	1	CNAG	CNAG	CNAG	CNAG	CAG	CAG
CNAG	CNAG	1	CNAG	CNAG	1	CNAG	CNAG	CAG	CAG	CAG	CAG
CNAG	CNAG	1	CNAG	CNAG	0.999995	CAG	CAG	CAG	CAG	CAG	CAG
CNAG	CNAG	1	CNAG	CNAG	1	CNAG	CNAG	CNAG	CNAG	CAG	CAG
CNAG	CNAG	0.999988	CNAG	CNAG	0.999939	CNAG	CAG	CAG	CAG	CAG	CAG
CNAG	CNAG	0.999493	CNAG	CNAG	0.994189	CNAG	CNAG	CNAG	CNAG	CNAG	CAG
CNAG	CNAG	0.915319	CNAG	CNAG	0.704788	CAG	CAG	CNAG	CNAG	CNAG	CNAG
CNAG	CNAG	1	CNAG	CNAG	0.999995	CNAG	CNAG	CNAG	CNAG	CAG	CAG
CNAG	CNAG	1	CNAG	CNAG	1	CNAG	CNAG	CAG	CAG	CNAG	CNAG
CNAG	CNAG	1	CNAG	CNAG	1	CAG	CAG	CNAG	CNAG	CNAG	CNAG
CNAG	CNAG	1	CNAG	CNAG	1	CNAG	CNAG	CAG	CAG	CNAG	CNAG
CNAG	CNAG	0.99827	CNAG	CNAG	0.997438	CAG	CAG	CNAG	CNAG	CAG	CAG
CNAG	CNAG	1	CNAG	CNAG	0.999999	CAG	CAG	CAG	CAG	CNAG	CNAG
CNAG	CNAG	0.999941	CNAG	CNAG	0.970505	CNAG	CNAG	CAG	CAG	CNAG	CNAG
CNAG	CNAG	0.946872	CNAG	CNAG	0.994057	CAG	CAG	CAG	CAG	CAG	CNAG
CNAG	CNAG	0.999967	CNAG	CNAG	0.994254	CNAG	CAG	CAG	CNAG	CAG	CAG
CNAG	CNAG	1	CNAG	CNAG	1	CNAG	CNAG	CNAG	CNAG	CAG	CAG
CNAG	CNAG	0.999898	CNAG	CNAG	0.999482	CAG	CAG	CAG	CAG	CAG	CNAG
CNAG	CNAG	1	CNAG	CNAG	1	CAG	CAG	CNAG	CNAG	CAG	CAG
CNAG	CNAG	0.999371	CNAG	CNAG	0.999949	CNAG	CNAG	CNAG	CAG	CAG	CAG
CNAG	CNAG	0.99999	CNAG	CNAG	0.99993	CNAG	CNAG	CNAG	CAG	CNAG	CNAG
CNAG	CNAG	0.999999	CNAG	CNAG	1	CAG	CAG	CNAG	CNAG	CAG	CAG
CNAG	CNAG	1	CNAG	CNAG	1	CAG	CAG	CAG	CAG	CAG	CAG
CNAG	CNAG	0.9998	CNAG	CNAG	0.500182	CAG	CAG	CNAG	CNAG	CNAG	CNAG
CNAG	CNAG	0.953777	CNAG	CNAG	0.953004	CNAG	CNAG	CAG	CAG	CNAG	CNAG
CNAG	CNAG	0.94385	CNAG	CNAG	0.994149	CNAG	CNAG	CAG	CAG	CAG	CAG
CNAG	CNAG	0.99997	CNAG	CNAG	0.999806	CNAG	CAG	CNAG	CNAG	CNAG	CNAG
CNAG	CNAG	0.999134	CNAG	CNAG	0.999948	CNAG	CAG	CNAG	CNAG	CNAG	CNAG
CNAG	CNAG	0.881453	CNAG	CNAG	0.793196	CNAG	CNAG	CAG	CAG	CAG	CAG
CNAG	CAG	0.989289	CNAG	CNAG	0.859258	CAG	CAG	CAG	CAG	CNAG	CNAG
CNAG	CNAG	1	CNAG	CNAG	1	CAG	CAG	CAG	CAG	CAG	CAG
CNAG	CNAG	0.999946	CNAG	CNAG	0.985804	CNAG	CNAG	CNAG	CAG	CAG	CAG
CNAG	CNAG	1	CNAG	CNAG	0.999998	CAG	CAG	CAG	CAG	CNAG	CNAG
CNAG	CNAG	1	CNAG	CNAG	1	CAG	CAG	CAG	CNAG	CAG	CNAG
CNAG	CNAG	0.999992	CNAG	CNAG	0.999861	CAG	CNAG	CAG	CAG	CNAG	CNAG
CNAG	CAG	0.855848	CNAG	CNAG	0.568899	CAG	CAG	CAG	CAG	CAG	CAG
CNAG	CNAG	1	CNAG	CNAG	1	CNAG	CNAG	CNAG	CNAG	CNAG	CNAG
CNAG	CNAG	0.999613	CNAG	CNAG	0.948106	CAG	CAG	CAG	CAG	CAG	CAG
CNAG	CNAG	0.94015	CNAG	CAG	0.640322	CAG	CAG	CAG	CAG	CAG	CAG
CNAG	CNAG	1	CNAG	CNAG	0.999995	CAG	CAG	CAG	CNAG	CNAG	CAG
CNAG	CNAG	0.999878	CNAG	CNAG	0.962278	CAG	CAG	CNAG	CNAG	CNAG	CNAG
CNAG	CNAG	0.999034	CNAG	CNAG	0.905418	CNAG	CNAG	CNAG	CNAG	CAG	CAG
CNAG	CNAG	0.999897	CNAG	CNAG	0.999995	CNAG	CNAG	CNAG	CAG	CNAG	CNAG
CNAG	CAG	0.727279	CNAG	CNAG	0.587337	CAG	CNAG	CAG	CAG	CNAG	CNAG
CNAG	CNAG	0.999775	CNAG	CNAG	0.997788	CAG	CNAG	CNAG	CNAG	CAG	CAG
CNAG	CNAG	0.998014	CNAG	CNAG	0.863147	CAG	CNAG	CAG	CAG	CNAG	CNAG
CNAG	CNAG	0.999881	CNAG	CNAG	0.999778	CNAG	CNAG	CNAG	CNAG	CAG	CAG
CNAG	CNAG	1	CNAG	CNAG	1	CAG	CAG	CAG	CAG	CNAG	CNAG
CNAG	CNAG	0.999985	CNAG	CNAG	0.999606	CAG	CAG	CNAG	CNAG	CAG	CAG
CNAG	CNAG	0.999358	CNAG	CNAG	0.965111	CAG	CAG	CNAG	CNAG	CAG	CAG
CNAG	CNAG	0.99993	CNAG	CNAG	0.999947	CAG	CAG	CAG	CAG	CNAG	CNAG
CNAG	CNAG	0.998935	CNAG	CNAG	0.986418	CAG	CAG	CAG	CAG	CNAG	CNAG
CNAG	CNAG	0.999716	CNAG	CNAG	0.754217	CAG	CAG	CAG	CAG	CNAG	CNAG
CNAG	CNAG	1	CNAG	CNAG	0.999992	CNAG	CNAG	CAG	CAG	CAG	CAG
CNAG	CAG	0.677981	CNAG	CNAG	0.897093	CNAG	CNAG	CNAG	CNAG	CNAG	CNAG
CNAG	CNAG	0.683322	CNAG	CAG	0.979986	CNAG	CNAG	CAG	CAG	CAG	CNAG
CNAG	CNAG	0.999996	CNAG	CNAG	1	CAG	CAG	CNAG	CNAG	CNAG	CNAG
CNAG	CNAG	1	CNAG	CNAG	1	CNAG	CNAG	CNAG	CNAG	CAG	CAG
CNAG	CNAG	0.904808	CNAG	CNAG	0.616401	CNAG	CNAG	CAG	CAG	CAG	CAG
CNAG	CNAG	1	CNAG	CNAG	1	CAG	CAG	CNAG	CNAG	CNAG	CNAG
CNAG	CNAG	0.999993	CNAG	CNAG	0.979658	CNAG	CNAG	CNAG	CNAG	CAG	CAG
CNAG	CNAG	0.99989	CNAG	CNAG	0.903287	CNAG	CNAG	CAG	CAG	CAG	CAG
CNAG	CNAG	0.999034	CNAG	CNAG	0.99775	CAG	CAG	CNAG	CNAG	CAG	CAG
CNAG	CNAG	0.999991	CNAG	CNAG	0.999993	CAG	CAG	CNAG	CNAG	CNAG	CNAG
CNAG	CNAG	0.999147	CNAG	CNAG	0.984819	CAG	CAG	CNAG	CNAG	CAG	CAG
CNAG	CNAG	0.999691	CNAG	CNAG	0.995869	CAG	CAG	CAG	CNAG	CAG	CAG
CNAG	CNAG	1	CNAG	CNAG	1	CNAG	CNAG	CAG	CAG	CNAG	CNAG
CNAG	CNAG	0.999975	CNAG	CNAG	0.984255	CAG	CAG	CNAG	CNAG	CNAG	CNAG
CNAG	CNAG	0.999999	CNAG	CNAG	1	CNAG	CNAG	CNAG	CNAG	CNAG	CNAG
CNAG	CNAG	1	CNAG	CNAG	1	CNAG	CNAG	CNAG	CNAG	CAG	CAG
CNAG	CNAG	0.995055	CNAG	CNAG	0.986362	CNAG	CNAG	CAG	CAG	CNAG	CNAG
CNAG	CNAG	1	CNAG	CNAG	0.999919	CAG	CAG	CAG	CAG	CAG	CAG
CNAG	CNAG	1	CNAG	CNAG	0.980701	CAG	CAG	CAG	CAG	CNAG	CNAG
CNAG	CNAG	0.999957	CNAG	CNAG	0.997474	CNAG	CNAG	CNAG	CAG	CNAG	CNAG
[truncated: 83 more rows]
